# Supplementary material for: Enhancing Benzo[a]pyrene Degradation by Pantoea dispersa MSC14 through Biostimulation with Sodium Gluconate: Insights into Mechanisms and Molecular Regulation
Source: Microorganisms. 2024 Mar 15;12(3):592. doi: 10.3390/microorganisms12030592 (PMC10975679; doi:10.3390/microorganisms12030592)
Supplement: Supplementary file 1 [file microorganisms-12-00592-s001.zip]

Archive with 13 entries (13 files):
- Figure S1.tif
- Figure S2.tif
- Table S1.pdf
- Table S10.xlsx
- Table S11.xlsx
- Table S2.xlsx
- Table S3.xlsx
- Table S4.xlsx
- Table S5.xlsx
- Table S6.xlsx
- Table S7.xlsx
- Table S8.xlsx
- Table S9.xlsx
