# Supplementary material for: Enhancing Benzo[a]pyrene Degradation by Pantoea dispersa MSC14 through Biostimulation with Sodium Gluconate: Insights into Mechanisms and Molecular Regulation
Source: Microorganisms. 2024 Mar 15;12(3):592. doi: 10.3390/microorganisms12030592 (PMC10975679; doi:10.3390/microorganisms12030592)
Supplement: Supplementary file 1 [file microorganisms-12-00592-s001.zip › Table S10.xlsx]

## Sheet: Table S10
Gene ID	Pathway Name	Level 1	Level 2	log2(SG/Control)	Other Gene ID	GO	Nr	Kegg Orthology
K7H94_RS07690	ko02040//Flagellar assembly	Cellular Processes	Cell motility	3.24789	K7H94_RS07690		WP_058780713.1|6.6e-227|MULTISPECIES: flagellar hook-length control protein FliK [Pantoea]	K02414//flagellar hook-length control protein FliK+ko02040//Flagellar assembly
K7H94_RS10680	ko02020//Two-component system;ko02030//Bacterial chemotaxis;ko02040//Flagellar assembly	Environmental Information Processing;Cellular Processes	Cell motility;Signal transduction	2.54502	motA	GO:0051234//establishment of localization;GO:0051179//localization;GO:0051674//localization of cell;GO:0006810//transport;GO:0006811//ion transport;GO:0006928//movement of cell or subcellular component;GO:0040011//locomotion;GO:0001539//cilium or flagellum-dependent cell motility;GO:0009987//cellular process;GO:0097588//archaeal or bacterial-type flagellum-dependent cell motility;GO:0048870//cell…	WP_021506281.1|1.1e-159|MULTISPECIES: flagellar motor stator protein MotA [Pantoea]	K02556//chemotaxis protein MotA+ko02030//Bacterial chemotaxis+ko02040//Flagellar assembly+ko02020//Two-component system
K7H94_RS07875	ko05111//Biofilm formation - Vibrio cholerae;ko02020//Two-component system;ko02026//Biofilm formation - Escherichia coli;ko02040//Flagellar assembly;ko02025//Biofilm formation - Pseudomonas aeruginosa	Cellular Processes;Environmental Information Processing	Cellular community - prokaryotes;Signal transduction;Cell motility	2.4949	K7H94_RS07875	GO:0005622//intracellular anatomical structure;GO:0005737//cytoplasm;GO:0110165//cellular anatomical entity;GO:0097159//organic cyclic compound binding;GO:0016779//nucleotidyltransferase activity;GO:0003824//catalytic activity;GO:0140110//transcription regulator activity;GO:0003676//nucleic acid binding;GO:0097747//RNA polymerase activity;GO:0034062//5'-3' RNA polymerase activity;GO:0016740//tran…	WP_021509900.1|8.9e-128|MULTISPECIES: RNA polymerase sigma factor FliA [Pantoea]	K02405//RNA polymerase sigma factor FliA+ko02040//Flagellar assembly+ko05111//Biofilm formation - Vibrio cholerae+ko02025//Biofilm formation - Pseudomonas aeruginosa+ko02026//Biofilm formation - Escherichia coli+ko02020//Two-component system
K7H94_RS11370	ko02025//Biofilm formation - Pseudomonas aeruginosa;ko02020//Two-component system;ko02040//Flagellar assembly;ko02026//Biofilm formation - Escherichia coli	Cellular Processes;Environmental Information Processing	Signal transduction;Cellular community - prokaryotes;Cell motility	2.37755	flgM	GO:0031326//regulation of cellular biosynthetic process;GO:0031324//negative regulation of cellular metabolic process;GO:0060255//regulation of macromolecule metabolic process;GO:0050789//regulation of biological process;GO:0051172//negative regulation of nitrogen compound metabolic process;GO:1902679//negative regulation of RNA biosynthetic process;GO:0010468//regulation of gene expression;GO:00…	WP_058775421.1|6.1e-46|MULTISPECIES: anti-sigma-28 factor FlgM [Pantoea]	K02398//negative regulator of flagellin synthesis FlgM+ko02040//Flagellar assembly+ko02025//Biofilm formation - Pseudomonas aeruginosa+ko02026//Biofilm formation - Escherichia coli+ko02020//Two-component system
K7H94_RS11315	ko02040//Flagellar assembly	Cellular Processes	Cell motility	1.96275	flgK	GO:0044085//cellular component biogenesis;GO:0071840//cellular component organization or biogenesis;GO:0044781//bacterial-type flagellum organization;GO:0009987//cellular process;GO:0006996//organelle organization;GO:0030031//cell projection assembly;GO:0022607//cellular component assembly;GO:0030030//cell projection organization;GO:0044780//bacterial-type flagellum assembly;GO:0070925//organelle…	WP_021506414.1|1.6e-302|MULTISPECIES: flagellar hook-associated protein FlgK [Pantoea]	K02396//flagellar hook-associated protein 1+ko02040//Flagellar assembly
K7H94_RS11375	ko02040//Flagellar assembly	Cellular Processes	Cell motility	1.83354	flgN	GO:0016043//cellular component organization;GO:0009987//cellular process;GO:0044780//bacterial-type flagellum assembly;GO:0071840//cellular component organization or biogenesis;GO:0044085//cellular component biogenesis;GO:0044781//bacterial-type flagellum organization;GO:0070925//organelle assembly;GO:0030031//cell projection assembly;GO:0022607//cellular component assembly;GO:0006996//organelle …	WP_058775420.1|4.4e-74|MULTISPECIES: flagellar export chaperone FlgN [Pantoea]	K02399//flagellar biosynthesis protein FlgN+ko02040//Flagellar assembly
K7H94_RS14485	ko02020//Two-component system;ko04626//Plant-pathogen interaction;ko02040//Flagellar assembly;ko04621//NOD-like receptor signaling pathway	Organismal Systems;Environmental Information Processing;Cellular Processes	Environmental adaptation;Immune system;Cell motility;Signal transduction	1.73491	K7H94_RS14485		WP_166709650.1|0.0e+00|flagellin [Pantoea sp. Ap-870]	K02406//flagellin+ko02040//Flagellar assembly+ko04621//NOD-like receptor signaling pathway+ko04626//Plant-pathogen interaction+ko02020//Two-component system
K7H94_RS10675	ko02040//Flagellar assembly;ko02030//Bacterial chemotaxis	Cellular Processes	Cell motility	1.70378	motB	GO:0071944//cell periphery;GO:0031224//intrinsic component of membrane;GO:0016020//membrane;GO:0016021//integral component of membrane;GO:0005886//plasma membrane;GO:0110165//cellular anatomical entity;	WP_021506280.1|4.3e-192|MULTISPECIES: flagellar motor protein MotB [Pantoea]	K02557//chemotaxis protein MotB+ko02030//Bacterial chemotaxis+ko02040//Flagellar assembly
K7H94_RS07835	ko04626//Plant-pathogen interaction;ko02040//Flagellar assembly;ko04621//NOD-like receptor signaling pathway;ko02020//Two-component system	Organismal Systems;Environmental Information Processing;Cellular Processes	Signal transduction;Immune system;Environmental adaptation;Cell motility	1.61068	K7H94_RS07835	GO:0001539//cilium or flagellum-dependent cell motility;GO:0051674//localization of cell;GO:0071973//bacterial-type flagellum-dependent cell motility;GO:0051179//localization;GO:0040011//locomotion;GO:0006928//movement of cell or subcellular component;GO:0097588//archaeal or bacterial-type flagellum-dependent cell motility;GO:0048870//cell motility;GO:0009987//cellular process;GO:0043228//non-mem…	WP_058757414.1|4.2e-162|MULTISPECIES: hypothetical protein [Pantoea]	K02406//flagellin+ko02040//Flagellar assembly+ko04621//NOD-like receptor signaling pathway+ko04626//Plant-pathogen interaction+ko02020//Two-component system
K7H94_RS07840	ko02020//Two-component system;ko02040//Flagellar assembly;ko04626//Plant-pathogen interaction;ko04621//NOD-like receptor signaling pathway	Cellular Processes;Organismal Systems;Environmental Information Processing	Signal transduction;Cell motility;Immune system;Environmental adaptation	1.61068	K7H94_RS07840	GO:0009987//cellular process;GO:0051674//localization of cell;GO:0006928//movement of cell or subcellular component;GO:0051179//localization;GO:0097588//archaeal or bacterial-type flagellum-dependent cell motility;GO:0001539//cilium or flagellum-dependent cell motility;GO:0040011//locomotion;GO:0048870//cell motility;GO:0071973//bacterial-type flagellum-dependent cell motility;GO:0005576//extrace…	WP_058757414.1|4.2e-162|MULTISPECIES: hypothetical protein [Pantoea]	K02406//flagellin+ko02040//Flagellar assembly+ko04621//NOD-like receptor signaling pathway+ko04626//Plant-pathogen interaction+ko02020//Two-component system
K7H94_RS07880	ko02040//Flagellar assembly;ko02026//Biofilm formation - Escherichia coli	Cellular Processes	Cell motility;Cellular community - prokaryotes	1.60609	fliZ	GO:0044237//cellular metabolic process;GO:0034641//cellular nitrogen compound metabolic process;GO:0009987//cellular process;GO:0006807//nitrogen compound metabolic process;GO:0046483//heterocycle metabolic process;GO:0044260//cellular macromolecule metabolic process;GO:0043170//macromolecule metabolic process;GO:0044238//primary metabolic process;GO:0090304//nucleic acid metabolic process;GO:190…	WP_031280184.1|7.7e-94|MULTISPECIES: flagella biosynthesis regulatory protein FliZ [Pantoea]	K02425//regulator of sigma S factor FliZ+ko02040//Flagellar assembly+ko02026//Biofilm formation - Escherichia coli
K7H94_RS07830	ko02040//Flagellar assembly;ko04626//Plant-pathogen interaction;ko02020//Two-component system;ko04621//NOD-like receptor signaling pathway	Environmental Information Processing;Cellular Processes;Organismal Systems	Environmental adaptation;Cell motility;Signal transduction;Immune system	1.48935	K7H94_RS07830	GO:0051674//localization of cell;GO:0006928//movement of cell or subcellular component;GO:0009987//cellular process;GO:0048870//cell motility;GO:0051179//localization;GO:0071973//bacterial-type flagellum-dependent cell motility;GO:0097588//archaeal or bacterial-type flagellum-dependent cell motility;GO:0001539//cilium or flagellum-dependent cell motility;GO:0040011//locomotion;GO:0043226//organel…	WP_058757414.1|4.2e-162|MULTISPECIES: hypothetical protein [Pantoea]	K02406//flagellin+ko02040//Flagellar assembly+ko04621//NOD-like receptor signaling pathway+ko04626//Plant-pathogen interaction+ko02020//Two-component system
K7H94_RS07825	ko02040//Flagellar assembly	Cellular Processes	Cell motility	1.02164	fliD	GO:0022610//biological adhesion;GO:0007155//cell adhesion;GO:0009987//cellular process;GO:0043226//organelle;GO:0042995//cell projection;GO:0009424//bacterial-type flagellum hook;GO:0110165//cellular anatomical entity;GO:0043228//non-membrane-bounded organelle;GO:0005576//extracellular region;GO:0009288//bacterial-type flagellum;	WP_021509890.1|4.1e-254|MULTISPECIES: flagellar filament capping protein FliD [Pantoea]	K02407//flagellar hook-associated protein 2+ko02040//Flagellar assembly
K7H94_RS11310	ko02040//Flagellar assembly	Cellular Processes	Cell motility	0.83917	flgL	GO:0001539//cilium or flagellum-dependent cell motility;GO:0048870//cell motility;GO:0097588//archaeal or bacterial-type flagellum-dependent cell motility;GO:0051674//localization of cell;GO:0009987//cellular process;GO:0051179//localization;GO:0040011//locomotion;GO:0071973//bacterial-type flagellum-dependent cell motility;GO:0006928//movement of cell or subcellular component;GO:0005576//extrace…	WP_058759465.1|1.9e-173|flagellar hook-associated protein FlgL [Pantoea dispersa]	K02397//flagellar hook-associated protein 3 FlgL+ko02040//Flagellar assembly
K7H94_RS07680	ko02040//Flagellar assembly;ko02030//Bacterial chemotaxis	Cellular Processes	Cell motility	0.742287	fliM	GO:0051674//localization of cell;GO:0050896//response to stimulus;GO:0051179//localization;GO:0009605//response to external stimulus;GO:0009987//cellular process;GO:0006928//movement of cell or subcellular component;GO:0042330//taxis;GO:0001539//cilium or flagellum-dependent cell motility;GO:0040011//locomotion;GO:0071973//bacterial-type flagellum-dependent cell motility;GO:0042221//response to c…	WP_021509863.1|4.8e-188|MULTISPECIES: flagellar motor switch protein FliM [Pantoea]	K02416//flagellar motor switch protein FliM+ko02030//Bacterial chemotaxis+ko02040//Flagellar assembly
K7H94_RS15910	ko02040//Flagellar assembly	Cellular Processes	Cell motility	0.565825	flhA	GO:0009987//cellular process;GO:0071702//organic substance transport;GO:0046903//secretion;GO:0035592//establishment of protein localization to extracellular region;GO:0008104//protein localization;GO:0051179//localization;GO:0051234//establishment of localization;GO:0045184//establishment of protein localization;GO:0032940//secretion by cell;GO:0006810//transport;GO:0140352//export from cell;GO:…	OWS77210.1|0.0e+00|flagellar biosynthesis protein FlhA [Pantoea sp. VS1]	K02400//flagellar biosynthesis protein FlhA+ko02040//Flagellar assembly
K7H94_RS07670	ko02040//Flagellar assembly	Cellular Processes	Cell motility	0.548708	fliO	GO:0006996//organelle organization;GO:0071840//cellular component organization or biogenesis;GO:0016043//cellular component organization;GO:0030030//cell projection organization;GO:0044781//bacterial-type flagellum organization;GO:0009987//cellular process;GO:0071944//cell periphery;GO:0110165//cellular anatomical entity;GO:0042995//cell projection;GO:0043228//non-membrane-bounded organelle;GO:00…	WP_058757392.1|8.5e-64|MULTISPECIES: flagellar biosynthetic protein FliO [Pantoea]	K02418//flagellar protein FliO/FliZ+ko02040//Flagellar assembly
K7H94_RS07685	ko02040//Flagellar assembly	Cellular Processes	Cell motility	0.507759	fliL	GO:0042330//taxis;GO:0001539//cilium or flagellum-dependent cell motility;GO:0071973//bacterial-type flagellum-dependent cell motility;GO:0042221//response to chemical;GO:0009987//cellular process;GO:0040011//locomotion;GO:0097588//archaeal or bacterial-type flagellum-dependent cell motility;GO:0006935//chemotaxis;GO:0009605//response to external stimulus;GO:0006928//movement of cell or subcellul…	WP_021509864.1|5.9e-83|MULTISPECIES: flagellar basal body-associated protein FliL [Pantoea]	K02415//flagellar protein FliL+ko02040//Flagellar assembly
K7H94_RS10690	ko02020//Two-component system;ko02026//Biofilm formation - Escherichia coli;ko02040//Flagellar assembly;ko02024//Quorum sensing	Environmental Information Processing;Cellular Processes	Cell motility;Cellular community - prokaryotes;Signal transduction	0.501358	flhD	GO:0045935//positive regulation of nucleobase-containing compound metabolic process;GO:0019219//regulation of nucleobase-containing compound metabolic process;GO:0060491//regulation of cell projection assembly;GO:0044085//cellular component biogenesis;GO:0010604//positive regulation of macromolecule metabolic process;GO:0051173//positive regulation of nitrogen compound metabolic process;GO:005125…	WP_021506283.1|2.9e-55|MULTISPECIES: flagellar transcriptional regulator FlhD [Pantoea]	K02403//flagellar transcriptional activator FlhD+ko02040//Flagellar assembly+ko02024//Quorum sensing+ko02026//Biofilm formation - Escherichia coli+ko02020//Two-component system
