# Supplementary material for: Enhancing Benzo[a]pyrene Degradation by Pantoea dispersa MSC14 through Biostimulation with Sodium Gluconate: Insights into Mechanisms and Molecular Regulation
Source: Microorganisms. 2024 Mar 15;12(3):592. doi: 10.3390/microorganisms12030592 (PMC10975679; doi:10.3390/microorganisms12030592)
Supplement: Supplementary file 1 [file microorganisms-12-00592-s001.zip › Table S11.xlsx]

## Sheet: Table S11
Gene ID	Pathway Name	Level 1	Level 2	log2(SG/Control)	Other Gene ID	log2(SG/Control)	Kegg Orthology	Nr	GO
K7H94_RS11675	ko02020//Two-component system;ko02025//Biofilm formation - Pseudomonas aeruginosa;ko02026//Biofilm formation - Escherichia coli;ko05111//Biofilm formation - Vibrio cholerae	Cellular Processes;Environmental Information Processing	Cellular community - prokaryotes;Signal transduction	0.771694	uvrY	0.771694	K07689//two-component system, NarL family, invasion response regulator UvrY+ko05111//Biofilm formation - Vibrio cholerae+ko02025//Biofilm formation - Pseudomonas aeruginosa+ko02026//Biofilm formation - Escherichia coli+ko02020//Two-component system	WP_021508277.1|4.2e-116|MULTISPECIES: UvrY/SirA/GacA family response regulator transcription factor [Pantoea]	GO:0051716//cellular response to stimulus;GO:0010556//regulation of macromolecule biosynthetic process;GO:0065007//biological regulation;GO:0051252//regulation of RNA metabolic process;GO:0000160//phosphorelay signal transduction system;GO:0031323//regulation of cellular metabolic process;GO:0051171//regulation of nitrogen compound metabolic process;GO:0031326//regulation of cellular biosynthetic…
K7H94_RS02550	ko02020//Two-component system;ko03070//Bacterial secretion system;ko04626//Plant-pathogen interaction	Environmental Information Processing;Organismal Systems	Membrane transport;Signal transduction;Environmental adaptation	0.599263	tolC	0.599263	K12340//outer membrane protein+ko03070//Bacterial secretion system+ko04626//Plant-pathogen interaction+ko02020//Two-component system	WP_058776524.1|4.4e-267|MULTISPECIES: outer membrane channel protein TolC [Pantoea]	GO:0016020//membrane;GO:0019867//outer membrane;GO:0110165//cellular anatomical entity;GO:0022857//transmembrane transporter activity;GO:0005215//transporter activity;GO:0015562//efflux transmembrane transporter activity;
K7H94_RS06085	ko02020//Two-component system	Environmental Information Processing	Signal transduction	0.670089	tctD	0.670089	K07774//two-component system, OmpR family, response regulator TctD+ko02020//Two-component system	WP_021509171.1|2.0e-118|MULTISPECIES: transcriptional regulator TctD [Pantoea]	GO:0007154//cell communication;GO:0050896//response to stimulus;GO:0009889//regulation of biosynthetic process;GO:0010556//regulation of macromolecule biosynthetic process;GO:0050794//regulation of cellular process;GO:0000160//phosphorelay signal transduction system;GO:0051171//regulation of nitrogen compound metabolic process;GO:0051252//regulation of RNA metabolic process;GO:2001141//regulation…
K7H94_RS11690	ko02020//Two-component system;ko02026//Biofilm formation - Escherichia coli;ko02024//Quorum sensing	Cellular Processes;Environmental Information Processing	Cellular community - prokaryotes;Signal transduction	0.299496	sdiA	0.299496	K07782//LuxR family transcriptional regulator, quorum-sensing system regulator SdiA+ko02024//Quorum sensing+ko02026//Biofilm formation - Escherichia coli+ko02020//Two-component system	WP_021508278.1|1.0e-131|MULTISPECIES: transcriptional regulator SdiA [Pantoea]	GO:0065007//biological regulation;GO:0031323//regulation of cellular metabolic process;GO:0010556//regulation of macromolecule biosynthetic process;GO:0051252//regulation of RNA metabolic process;GO:0060255//regulation of macromolecule metabolic process;GO:0031326//regulation of cellular biosynthetic process;GO:0050794//regulation of cellular process;GO:0019219//regulation of nucleobase-containin…
K7H94_RS06405	ko02026//Biofilm formation - Escherichia coli;ko02020//Two-component system	Cellular Processes;Environmental Information Processing	Signal transduction;Cellular community - prokaryotes	0.877165	rcsD	0.877165	K07676//two-component system, NarL family, sensor histidine kinase RcsD [EC:2.7.13.3]+ko02026//Biofilm formation - Escherichia coli+ko02020//Two-component system	KAF0853546.1|0.0e+00|phosphotransfer intermediate protein in two-component regulatory system with RcsBC [Pantoea dispersa 625]	GO:0031226//intrinsic component of plasma membrane;GO:0071944//cell periphery;GO:0005887//integral component of plasma membrane;GO:0005886//plasma membrane;GO:0031224//intrinsic component of membrane;GO:0016021//integral component of membrane;GO:0016020//membrane;GO:0110165//cellular anatomical entity;GO:0016773//phosphotransferase activity, alcohol group as acceptor;GO:0016775//phosphotransferas…
K7H94_RS06400	ko02020//Two-component system;ko02026//Biofilm formation - Escherichia coli	Environmental Information Processing;Cellular Processes	Signal transduction;Cellular community - prokaryotes	0.590347	rcsB	0.590347	K07687//two-component system, NarL family, captular synthesis response regulator RcsB+ko02026//Biofilm formation - Escherichia coli+ko02020//Two-component system	WP_013509853.1|2.1e-112|MULTISPECIES: transcriptional regulator RcsB [Pantoea]	GO:0051171//regulation of nitrogen compound metabolic process;GO:0007165//signal transduction;GO:0000160//phosphorelay signal transduction system;GO:0060255//regulation of macromolecule metabolic process;GO:0080090//regulation of primary metabolic process;GO:2001141//regulation of RNA biosynthetic process;GO:0007154//cell communication;GO:0031326//regulation of cellular biosynthetic process;GO:00…
K7H94_RS18645	ko02010//ABC transporters;ko02020//Two-component system	Environmental Information Processing	Signal transduction;Membrane transport	4.29951	pstS	4.29951	K02040//phosphate transport system substrate-binding protein+ko02010//ABC transporters+ko02020//Two-component system	WP_127833474.1|1.7e-196|MULTISPECIES: phosphate ABC transporter substrate-binding protein PstS [Pantoea]	GO:0035435//phosphate ion transmembrane transport;GO:0006820//anion transport;GO:0055085//transmembrane transport;GO:0034220//ion transmembrane transport;GO:0098660//inorganic ion transmembrane transport;GO:0051179//localization;GO:0015698//inorganic anion transport;GO:0051234//establishment of localization;GO:0006810//transport;GO:0098661//inorganic anion transmembrane transport;GO:0006817//phos…
K7H94_RS16120	ko02020//Two-component system	Environmental Information Processing	Signal transduction	0.954932	pmrA	0.954932	K07771//two-component system, OmpR family, response regulator BasR+ko02020//Two-component system	WP_021507711.1|1.9e-116|MULTISPECIES: two-component system response regulator PmrA [Pantoea]	GO:0080090//regulation of primary metabolic process;GO:0006355//regulation of transcription, DNA-templated;GO:0060255//regulation of macromolecule metabolic process;GO:2001141//regulation of RNA biosynthetic process;GO:1903506//regulation of nucleic acid-templated transcription;GO:0051171//regulation of nitrogen compound metabolic process;GO:0051252//regulation of RNA metabolic process;GO:0031323…
K7H94_RS14165	ko02020//Two-component system	Environmental Information Processing	Signal transduction	0.833528	phoR	0.833528	K07636//two-component system, OmpR family, phosphate regulon sensor histidine kinase PhoR [EC:2.7.13.3]+ko02020//Two-component system	WP_215786446.1|6.6e-254|PAS domain-containing protein [Pantoea dispersa]	GO:0006811//ion transport;GO:0006355//regulation of transcription, DNA-templated;GO:0065007//biological regulation;GO:0050789//regulation of biological process;GO:0051234//establishment of localization;GO:1903506//regulation of nucleic acid-templated transcription;GO:0080090//regulation of primary metabolic process;GO:0051171//regulation of nitrogen compound metabolic process;GO:0031326//regulati…
K7H94_RS14170	ko02020//Two-component system	Environmental Information Processing	Signal transduction	1.45737	phoB	1.45737	K07657//two-component system, OmpR family, phosphate regulon response regulator PhoB+ko02020//Two-component system	WP_021507143.1|9.4e-127|MULTISPECIES: phosphate response regulator transcription factor PhoB [Pantoea]	GO:0006817//phosphate ion transport;GO:0031326//regulation of cellular biosynthetic process;GO:0006810//transport;GO:0031323//regulation of cellular metabolic process;GO:0050794//regulation of cellular process;GO:2001141//regulation of RNA biosynthetic process;GO:0051179//localization;GO:0006811//ion transport;GO:0050789//regulation of biological process;GO:0051171//regulation of nitrogen compoun…
K7H94_RS07960	ko01240//Biosynthesis of cofactors;ko02020//Two-component system;ko01100//Metabolic pathways;ko00790//Folate biosynthesis;ko00730//Thiamine metabolism	Metabolism;Environmental Information Processing	Global and overview maps;Metabolism of cofactors and vitamins;Signal transduction	2.48302	phoA	2.48302	K01077//alkaline phosphatase [EC:3.1.3.1]+ko00730//Thiamine metabolism+ko01240//Biosynthesis of cofactors+ko01100//Metabolic pathways+ko02020//Two-component system+ko00790//Folate biosynthesis	WP_211725315.1|3.7e-263|alkaline phosphatase [Pantoea dispersa]	GO:0003824//catalytic activity;GO:0042578//phosphoric ester hydrolase activity;GO:0016787//hydrolase activity;GO:0016788//hydrolase activity, acting on ester bonds;GO:0016791//phosphatase activity;
K7H94_RS01140	ko02026//Biofilm formation - Escherichia coli;ko02020//Two-component system	Cellular Processes;Environmental Information Processing	Cellular community - prokaryotes;Signal transduction	1.0056	ompR	1.0056	K07659//two-component system, OmpR family, phosphate regulon response regulator OmpR+ko02026//Biofilm formation - Escherichia coli+ko02020//Two-component system	KAA5966132.1|2.1e-129|two-component system response regulator OmpR [Pantoea sp. M_9]	GO:0009893//positive regulation of metabolic process;GO:0031323//regulation of cellular metabolic process;GO:0045893//positive regulation of transcription, DNA-templated;GO:0045935//positive regulation of nucleobase-containing compound metabolic process;GO:0050794//regulation of cellular process;GO:0009891//positive regulation of biosynthetic process;GO:0009987//cellular process;GO:0019222//regul…
K7H94_RS05385	ko02020//Two-component system	Environmental Information Processing	Signal transduction	1.62234	narQ	1.62234	K07674//two-component system, NarL family, nitrate/nitrite sensor histidine kinase NarQ [EC:2.7.13.3]+ko02020//Two-component system	WP_211075309.1|0.0e+00|nitrate/nitrite two-component system sensor histidine kinase NarQ [Pantoea sp. Ap-870]	GO:0016021//integral component of membrane;GO:0005886//plasma membrane;GO:0016020//membrane;GO:0110165//cellular anatomical entity;GO:0031224//intrinsic component of membrane;GO:0071944//cell periphery;GO:0016773//phosphotransferase activity, alcohol group as acceptor;GO:0016775//phosphotransferase activity, nitrogenous group as acceptor;GO:0017076//purine nucleotide binding;GO:0004672//protein k…
K7H94_RS10680	ko02020//Two-component system;ko02030//Bacterial chemotaxis;ko02040//Flagellar assembly	Environmental Information Processing;Cellular Processes	Cell motility;Signal transduction	2.54502	motA	2.54502	K02556//chemotaxis protein MotA+ko02030//Bacterial chemotaxis+ko02040//Flagellar assembly+ko02020//Two-component system	WP_021506281.1|1.1e-159|MULTISPECIES: flagellar motor stator protein MotA [Pantoea]	GO:0051234//establishment of localization;GO:0051179//localization;GO:0051674//localization of cell;GO:0006810//transport;GO:0006811//ion transport;GO:0006928//movement of cell or subcellular component;GO:0040011//locomotion;GO:0001539//cilium or flagellum-dependent cell motility;GO:0009987//cellular process;GO:0097588//archaeal or bacterial-type flagellum-dependent cell motility;GO:0048870//cell…
K7H94_RS00820	ko02020//Two-component system	Environmental Information Processing	Signal transduction	0.640781	kdpC	0.640781	K01548//potassium-transporting ATPase KdpC subunit+ko02020//Two-component system	WP_021507876.1|6.2e-100|MULTISPECIES: potassium-transporting ATPase subunit KdpC [Pantoea]	GO:0031224//intrinsic component of membrane;GO:0016020//membrane;GO:0016021//integral component of membrane;GO:0031226//intrinsic component of plasma membrane;GO:0071944//cell periphery;GO:0005886//plasma membrane;GO:0110165//cellular anatomical entity;GO:0005887//integral component of plasma membrane;GO:0035639//purine ribonucleoside triphosphate binding;GO:0032553//ribonucleotide binding;GO:014…
K7H94_RS21615	ko00220//Arginine biosynthesis;ko00250//Alanine, aspartate and glutamate metabolism;ko04964//Proximal tubule bicarbonate reclamation;ko04724//Glutamatergic synapse;ko01100//Metabolic pathways;ko00470//D-Amino acid metabolism;ko04727//GABAergic synapse;ko02020//Two-component system	Organismal Systems;Metabolism;Environmental Information Processing	Excretory system;Metabolism of other amino acids;Nervous system;Amino acid metabolism;Signal transduction;Global and overview maps	0.545059	glsB	0.545059	K01425//glutaminase [EC:3.5.1.2]+ko04724//Glutamatergic synapse+ko04727//GABAergic synapse+ko01100//Metabolic pathways+ko00470//D-Amino acid metabolism+ko00250//Alanine, aspartate and glutamate metabolism+ko02020//Two-component system+ko00220//Arginine biosynthesis+ko04964//Proximal tubule bicarbonate reclamation	WP_058758986.1|4.6e-169|MULTISPECIES: glutaminase B [Pantoea]
K7H94_RS18360	ko02020//Two-component system;ko00250//Alanine, aspartate and glutamate metabolism;ko00910//Nitrogen metabolism;ko04727//GABAergic synapse;ko00220//Arginine biosynthesis;ko04724//Glutamatergic synapse;ko01230//Biosynthesis of amino acids;ko01120//Microbial metabolism in diverse environments;ko04217//Necroptosis;ko01100//Metabolic pathways;ko00630//Glyoxylate and dicarboxylate metabolism	Organismal Systems;Cellular Processes;Environmental Information Processing;Metabolism	Nervous system;Global and overview maps;Energy metabolism;Carbohydrate metabolism;Cell growth and death;Amino acid metabolism;Signal transduction	0.756437	glnA	0.756437	K01915//glutamine synthetase [EC:6.3.1.2]+ko00910//Nitrogen metabolism+ko04217//Necroptosis+ko01120//Microbial metabolism in diverse environments+ko04724//Glutamatergic synapse+ko04727//GABAergic synapse+ko01100//Metabolic pathways+ko01230//Biosynthesis of amino acids+ko00250//Alanine, aspartate and glutamate metabolism+ko02020//Two-component system+ko00220//Arginine biosynthesis+ko00630//Glyoxyl…	WP_205552108.1|6.6e-260|glutamate--ammonia ligase [Pectobacterium brasiliense]	GO:1901566//organonitrogen compound biosynthetic process;GO:0071704//organic substance metabolic process;GO:0009987//cellular process;GO:0009064//glutamine family amino acid metabolic process;GO:1901576//organic substance biosynthetic process;GO:0006082//organic acid metabolic process;GO:0043436//oxoacid metabolic process;GO:0006541//glutamine metabolic process;GO:0044283//small molecule biosynth…
K7H94_RS10690	ko02020//Two-component system;ko02026//Biofilm formation - Escherichia coli;ko02040//Flagellar assembly;ko02024//Quorum sensing	Environmental Information Processing;Cellular Processes	Cell motility;Cellular community - prokaryotes;Signal transduction	0.501358	flhD	0.501358	K02403//flagellar transcriptional activator FlhD+ko02040//Flagellar assembly+ko02024//Quorum sensing+ko02026//Biofilm formation - Escherichia coli+ko02020//Two-component system	WP_021506283.1|2.9e-55|MULTISPECIES: flagellar transcriptional regulator FlhD [Pantoea]	GO:0045935//positive regulation of nucleobase-containing compound metabolic process;GO:0019219//regulation of nucleobase-containing compound metabolic process;GO:0060491//regulation of cell projection assembly;GO:0044085//cellular component biogenesis;GO:0010604//positive regulation of macromolecule metabolic process;GO:0051173//positive regulation of nitrogen compound metabolic process;GO:005125…
K7H94_RS11370	ko02025//Biofilm formation - Pseudomonas aeruginosa;ko02020//Two-component system;ko02040//Flagellar assembly;ko02026//Biofilm formation - Escherichia coli	Cellular Processes;Environmental Information Processing	Signal transduction;Cellular community - prokaryotes;Cell motility	2.37755	flgM	2.37755	K02398//negative regulator of flagellin synthesis FlgM+ko02040//Flagellar assembly+ko02025//Biofilm formation - Pseudomonas aeruginosa+ko02026//Biofilm formation - Escherichia coli+ko02020//Two-component system	WP_058775421.1|6.1e-46|MULTISPECIES: anti-sigma-28 factor FlgM [Pantoea]	GO:0031326//regulation of cellular biosynthetic process;GO:0031324//negative regulation of cellular metabolic process;GO:0060255//regulation of macromolecule metabolic process;GO:0050789//regulation of biological process;GO:0051172//negative regulation of nitrogen compound metabolic process;GO:1902679//negative regulation of RNA biosynthetic process;GO:0010468//regulation of gene expression;GO:00…
K7H94_RS15555	ko00190//Oxidative phosphorylation;ko02020//Two-component system	Metabolism;Environmental Information Processing	Signal transduction;Energy metabolism	0.788426	cydB	0.788426	K00426//cytochrome bd ubiquinol oxidase subunit II [EC:7.1.1.7]+ko00190//Oxidative phosphorylation+ko02020//Two-component system	WP_021507607.1|1.9e-192|MULTISPECIES: cytochrome d ubiquinol oxidase subunit II [Pantoea]	GO:0016020//membrane;GO:0031224//intrinsic component of membrane;GO:0071944//cell periphery;GO:0016021//integral component of membrane;GO:0005886//plasma membrane;GO:0110165//cellular anatomical entity;
K7H94_RS13005	ko00190//Oxidative phosphorylation;ko02020//Two-component system	Environmental Information Processing;Metabolism	Energy metabolism;Signal transduction	0.791955	cydA	0.791955	K00425//cytochrome bd ubiquinol oxidase subunit I [EC:7.1.1.7]+ko00190//Oxidative phosphorylation+ko02020//Two-component system	WP_137227828.1|2.4e-287|cytochrome ubiquinol oxidase subunit I [Pantoea agglomerans]	GO:0019646//aerobic electron transport chain;GO:0009987//cellular process;GO:0045333//cellular respiration;GO:0008152//metabolic process;GO:0022904//respiratory electron transport chain;GO:0006119//oxidative phosphorylation;GO:0015980//energy derivation by oxidation of organic compounds;GO:0046034//ATP metabolic process;GO:0044237//cellular metabolic process;GO:0022900//electron transport chain;G…
K7H94_RS18050	ko02020//Two-component system	Environmental Information Processing	Signal transduction	0.256611	cpxR	0.256611	K07662//two-component system, OmpR family, response regulator CpxR+ko02020//Two-component system	WP_007885339.1|1.4e-125|MULTISPECIES: envelope stress response regulator transcription factor CpxR [Enterobacterales]	GO:0050789//regulation of biological process;GO:0007165//signal transduction;GO:0051171//regulation of nitrogen compound metabolic process;GO:0010468//regulation of gene expression;GO:0009987//cellular process;GO:0000160//phosphorelay signal transduction system;GO:0065007//biological regulation;GO:0051716//cellular response to stimulus;GO:0051252//regulation of RNA metabolic process;GO:1903506//r…
K7H94_RS10635	ko02030//Bacterial chemotaxis;ko02020//Two-component system	Cellular Processes;Environmental Information Processing	Cell motility;Signal transduction	1.81004	cheY	1.81004	K03413//two-component system, chemotaxis family, chemotaxis protein CheY+ko02030//Bacterial chemotaxis+ko02020//Two-component system	WP_021506272.1|6.4e-64|MULTISPECIES: chemotaxis response regulator CheY [Erwiniaceae]	GO:0050789//regulation of biological process;GO:0050896//response to stimulus;GO:0009987//cellular process;GO:0000160//phosphorelay signal transduction system;GO:0007165//signal transduction;GO:0007154//cell communication;GO:0023052//signaling;GO:0051716//cellular response to stimulus;GO:0035556//intracellular signal transduction;GO:0050794//regulation of cellular process;GO:0065007//biological r…
K7H94_RS10645	ko02020//Two-component system;ko02030//Bacterial chemotaxis	Cellular Processes;Environmental Information Processing	Cell motility;Signal transduction	2.26899	cheR	2.26899	K00575//chemotaxis protein methyltransferase CheR [EC:2.1.1.80]+ko02030//Bacterial chemotaxis+ko02020//Two-component system	WP_031279190.1|1.8e-162|MULTISPECIES: protein-glutamate O-methyltransferase CheR [Pantoea]	GO:0008171//O-methyltransferase activity;GO:0016740//transferase activity;GO:0010340//carboxyl-O-methyltransferase activity;GO:0016741//transferase activity, transferring one-carbon groups;GO:0008276//protein methyltransferase activity;GO:0008168//methyltransferase activity;GO:0003824//catalytic activity;GO:0140096//catalytic activity, acting on a protein;GO:0051998//protein carboxyl O-methyltran…
K7H94_RS10670	ko02020//Two-component system;ko02030//Bacterial chemotaxis	Environmental Information Processing;Cellular Processes	Cell motility;Signal transduction	0.93251	cheA	0.93251	K03407//two-component system, chemotaxis family, sensor kinase CheA [EC:2.7.13.3]+ko02030//Bacterial chemotaxis+ko02020//Two-component system	KAA6103678.1|0.0e+00|chemotaxis protein CheA [Pantoea sp. B_9]	GO:0050896//response to stimulus;GO:0042330//taxis;GO:0009605//response to external stimulus;GO:0006935//chemotaxis;GO:0042221//response to chemical;GO:0040011//locomotion;GO:0110165//cellular anatomical entity;GO:0005622//intracellular anatomical structure;GO:0005737//cytoplasm;GO:0097367//carbohydrate derivative binding;GO:0016775//phosphotransferase activity, nitrogenous group as acceptor;GO:0…
K7H94_RS06810	ko02020//Two-component system	Environmental Information Processing	Signal transduction	0.257407	baeR	0.257407	K07664//two-component system, OmpR family, response regulator BaeR+ko02020//Two-component system	WP_031280058.1|3.0e-128|MULTISPECIES: two-component system response regulator BaeR [Pantoea]	GO:1903506//regulation of nucleic acid-templated transcription;GO:0050789//regulation of biological process;GO:0065007//biological regulation;GO:2001141//regulation of RNA biosynthetic process;GO:0035556//intracellular signal transduction;GO:0010468//regulation of gene expression;GO:0006355//regulation of transcription, DNA-templated;GO:0019219//regulation of nucleobase-containing compound metabo…
K7H94_RS20365	ko01250//Biosynthesis of nucleotide sugars;ko02020//Two-component system;ko00520//Amino sugar and nucleotide sugar metabolism;ko01100//Metabolic pathways	Environmental Information Processing;Metabolism	Carbohydrate metabolism;Signal transduction;Global and overview maps	0.73842	arnB	0.73842	K07806//UDP-4-amino-4-deoxy-L-arabinose-oxoglutarate aminotransferase [EC:2.6.1.87]+ko01250//Biosynthesis of nucleotide sugars+ko01100//Metabolic pathways+ko02020//Two-component system+ko00520//Amino sugar and nucleotide sugar metabolism	WP_058776364.1|3.6e-216|MULTISPECIES: UDP-4-amino-4-deoxy-L-arabinose aminotransferase [Pantoea]	GO:0006629//lipid metabolic process;GO:1901137//carbohydrate derivative biosynthetic process;GO:0044237//cellular metabolic process;GO:0044238//primary metabolic process;GO:0008654//phospholipid biosynthetic process;GO:0009311//oligosaccharide metabolic process;GO:0044255//cellular lipid metabolic process;GO:0050896//response to stimulus;GO:0009312//oligosaccharide biosynthetic process;GO:0009987…
K7H94_RS16320	ko02026//Biofilm formation - Escherichia coli;ko02020//Two-component system	Cellular Processes;Environmental Information Processing	Signal transduction;Cellular community - prokaryotes	0.387511	arcB	0.387511	K07648//two-component system, OmpR family, aerobic respiration control sensor histidine kinase ArcB [EC:2.7.13.3]+ko02026//Biofilm formation - Escherichia coli+ko02020//Two-component system	WP_145886632.1|0.0e+00|aerobic respiration two-component sensor histidine kinase ArcB [Pantoea dispersa]	GO:0050794//regulation of cellular process;GO:2001141//regulation of RNA biosynthetic process;GO:0019222//regulation of metabolic process;GO:0031326//regulation of cellular biosynthetic process;GO:0010468//regulation of gene expression;GO:0006355//regulation of transcription, DNA-templated;GO:0080090//regulation of primary metabolic process;GO:0051252//regulation of RNA metabolic process;GO:00098…
K7H94_RS21800	ko02020//Two-component system;ko02030//Bacterial chemotaxis	Cellular Processes;Environmental Information Processing	Signal transduction;Cell motility	1.44252	K7H94_RS21800	1.44252	K05875//methyl-accepting chemotaxis protein II, aspartate sensor receptor+ko02030//Bacterial chemotaxis+ko02020//Two-component system	WP_141495814.1|0.0e+00|MULTISPECIES: HAMP domain-containing protein [Pantoea]
K7H94_RS20720	ko02030//Bacterial chemotaxis;ko02020//Two-component system	Cellular Processes;Environmental Information Processing	Cell motility;Signal transduction	1.71087	K7H94_RS20720	1.71087	K03406//methyl-accepting chemotaxis protein+ko02030//Bacterial chemotaxis+ko02020//Two-component system	WP_021509066.1|0.0e+00|MULTISPECIES: methyl-accepting chemotaxis protein [Pantoea]	GO:0009987//cellular process;GO:0050896//response to stimulus;GO:0007165//signal transduction;GO:0065007//biological regulation;GO:0050789//regulation of biological process;GO:0051716//cellular response to stimulus;GO:0050794//regulation of cellular process;GO:0007154//cell communication;GO:0023052//signaling;GO:0071944//cell periphery;GO:0005886//plasma membrane;GO:0031224//intrinsic component o…
K7H94_RS19595	ko02020//Two-component system	Environmental Information Processing	Signal transduction	0.565556	K7H94_RS19595	0.565556	K19611//ferric enterobactin receptor+ko02020//Two-component system	WP_104187205.1|0.0e+00|TonB-dependent siderophore receptor [Pantoea sp. ICBG 828]	GO:0065007//biological regulation;GO:0048878//chemical homeostasis;GO:0050801//ion homeostasis;GO:0055065//metal ion homeostasis;GO:0055076//transition metal ion homeostasis;GO:0065008//regulation of biological quality;GO:0098771//inorganic ion homeostasis;GO:0055080//cation homeostasis;GO:0055072//iron ion homeostasis;GO:0042592//homeostatic process;GO:0030313//cell envelope;GO:0030312//external…
K7H94_RS19130	ko02020//Two-component system;ko02030//Bacterial chemotaxis	Cellular Processes;Environmental Information Processing	Signal transduction;Cell motility	1.20658	K7H94_RS19130	1.20658	K05875//methyl-accepting chemotaxis protein II, aspartate sensor receptor+ko02030//Bacterial chemotaxis+ko02020//Two-component system	WP_152390863.1|0.0e+00|HAMP domain-containing protein [Pantoea dispersa]	GO:0007154//cell communication;GO:0009987//cellular process;GO:0050896//response to stimulus;GO:0065007//biological regulation;GO:0007165//signal transduction;GO:0023052//signaling;GO:0051716//cellular response to stimulus;GO:0050789//regulation of biological process;GO:0050794//regulation of cellular process;GO:0031224//intrinsic component of membrane;GO:0110165//cellular anatomical entity;GO:00…
K7H94_RS18485	ko02020//Two-component system;ko02024//Quorum sensing	Cellular Processes;Environmental Information Processing	Signal transduction;Cellular community - prokaryotes	1.34866	K7H94_RS18485	1.34866	K07666//two-component system, OmpR family, response regulator QseB+ko02024//Quorum sensing+ko02020//Two-component system	WP_088516146.1|2.6e-118|MULTISPECIES: response regulator [Pantoea]	GO:0065007//biological regulation;GO:0051716//cellular response to stimulus;GO:0006355//regulation of transcription, DNA-templated;GO:0051171//regulation of nitrogen compound metabolic process;GO:0007165//signal transduction;GO:0009987//cellular process;GO:0010556//regulation of macromolecule biosynthetic process;GO:0051252//regulation of RNA metabolic process;GO:0080090//regulation of primary me…
K7H94_RS18275	ko02020//Two-component system	Environmental Information Processing	Signal transduction	1.14359	K7H94_RS18275	1.14359	K14979//two-component system, LuxR family, secretion system response regulator SsrB+ko02020//Two-component system	WP_058759435.1|2.0e-124|MULTISPECIES: LuxR C-terminal-related transcriptional regulator [Pantoea]	GO:0010556//regulation of macromolecule biosynthetic process;GO:0010468//regulation of gene expression;GO:0006355//regulation of transcription, DNA-templated;GO:0051171//regulation of nitrogen compound metabolic process;GO:0050794//regulation of cellular process;GO:0031323//regulation of cellular metabolic process;GO:0019219//regulation of nucleobase-containing compound metabolic process;GO:00800…
K7H94_RS16660	ko02030//Bacterial chemotaxis;ko02020//Two-component system	Cellular Processes;Environmental Information Processing	Signal transduction;Cell motility	2.73923	K7H94_RS16660	2.73923	K03776//aerotaxis receptor+ko02030//Bacterial chemotaxis+ko02020//Two-component system	WP_058774921.1|2.9e-285|MULTISPECIES: PAS domain-containing methyl-accepting chemotaxis protein [Pantoea]	GO:0007165//signal transduction;GO:0050896//response to stimulus;GO:0009605//response to external stimulus;GO:0050789//regulation of biological process;GO:0007154//cell communication;GO:0051716//cellular response to stimulus;GO:0006935//chemotaxis;GO:0065007//biological regulation;GO:0042330//taxis;GO:0050794//regulation of cellular process;GO:0040011//locomotion;GO:0023052//signaling;GO:0009987/…
K7H94_RS16565	ko02024//Quorum sensing;ko02020//Two-component system	Environmental Information Processing;Cellular Processes	Cellular community - prokaryotes;Signal transduction	1.94985	K7H94_RS16565	1.94985	K07666//two-component system, OmpR family, response regulator QseB+ko02024//Quorum sensing+ko02020//Two-component system	WP_021507795.1|6.9e-119|MULTISPECIES: response regulator [Pantoea]	GO:0019222//regulation of metabolic process;GO:0009889//regulation of biosynthetic process;GO:2001141//regulation of RNA biosynthetic process;GO:0050789//regulation of biological process;GO:0006355//regulation of transcription, DNA-templated;GO:0031326//regulation of cellular biosynthetic process;GO:0051171//regulation of nitrogen compound metabolic process;GO:0050896//response to stimulus;GO:003…
K7H94_RS15875	ko02020//Two-component system	Environmental Information Processing	Signal transduction	1.86786	K7H94_RS15875	1.86786	K07690//two-component system, NarL family, response regulator EvgA+ko02020//Two-component system	WP_021507669.1|3.6e-107|MULTISPECIES: response regulator transcription factor [Pantoea]	GO:0035556//intracellular signal transduction;GO:0050794//regulation of cellular process;GO:0080090//regulation of primary metabolic process;GO:0007154//cell communication;GO:0009889//regulation of biosynthetic process;GO:0050789//regulation of biological process;GO:0007165//signal transduction;GO:1903506//regulation of nucleic acid-templated transcription;GO:0031326//regulation of cellular biosy…
K7H94_RS15765	ko02020//Two-component system;ko02030//Bacterial chemotaxis	Environmental Information Processing;Cellular Processes	Cell motility;Signal transduction	2.52711	K7H94_RS15765	2.52711	K03406//methyl-accepting chemotaxis protein+ko02030//Bacterial chemotaxis+ko02020//Two-component system	WP_058759546.1|6.0e-247|MULTISPECIES: PAS domain-containing methyl-accepting chemotaxis protein [Pantoea]	GO:0065007//biological regulation;GO:0009987//cellular process;GO:0007165//signal transduction;GO:0050794//regulation of cellular process;GO:0023052//signaling;GO:0051716//cellular response to stimulus;GO:0050789//regulation of biological process;GO:0007154//cell communication;GO:0050896//response to stimulus;GO:0016020//membrane;GO:0110165//cellular anatomical entity;
K7H94_RS15615	ko02026//Biofilm formation - Escherichia coli;ko02020//Two-component system	Environmental Information Processing;Cellular Processes	Cellular community - prokaryotes;Signal transduction	0.465842	K7H94_RS15615	0.465842	K07687//two-component system, NarL family, captular synthesis response regulator RcsB+ko02026//Biofilm formation - Escherichia coli+ko02020//Two-component system	WP_215786614.1|6.2e-126|response regulator [Pantoea dispersa]	GO:0050789//regulation of biological process;GO:0019222//regulation of metabolic process;GO:0006355//regulation of transcription, DNA-templated;GO:0007154//cell communication;GO:0065007//biological regulation;GO:0023052//signaling;GO:0051716//cellular response to stimulus;GO:0009889//regulation of biosynthetic process;GO:0007165//signal transduction;GO:0010468//regulation of gene expression;GO:00…
K7H94_RS15610	ko02020//Two-component system	Environmental Information Processing	Signal transduction	0.649073	K7H94_RS15610	0.649073	K07679//two-component system, NarL family, sensor histidine kinase EvgS [EC:2.7.13.3]+ko02020//Two-component system	WP_150360672.1|0.0e+00|transporter substrate-binding domain-containing protein [Pantoea dispersa]	GO:0005886//plasma membrane;GO:0110165//cellular anatomical entity;GO:0016020//membrane;GO:0071944//cell periphery;GO:0004673//protein histidine kinase activity;GO:0016740//transferase activity;GO:0004672//protein kinase activity;GO:0016301//kinase activity;GO:0016772//transferase activity, transferring phosphorus-containing groups;GO:0016773//phosphotransferase activity, alcohol group as accepto…
K7H94_RS15560	ko02020//Two-component system;ko00190//Oxidative phosphorylation	Metabolism;Environmental Information Processing	Signal transduction;Energy metabolism	0.216522	K7H94_RS15560	0.216522	K00425//cytochrome bd ubiquinol oxidase subunit I [EC:7.1.1.7]+ko00190//Oxidative phosphorylation+ko02020//Two-component system	WP_200537597.1|4.8e-266|cytochrome ubiquinol oxidase subunit I [Erwinia sp. S59]	GO:0006091//generation of precursor metabolites and energy;GO:0046034//ATP metabolic process;GO:0006119//oxidative phosphorylation;GO:0015980//energy derivation by oxidation of organic compounds;GO:0009987//cellular process;GO:0019646//aerobic electron transport chain;GO:0022904//respiratory electron transport chain;GO:0045333//cellular respiration;GO:0044237//cellular metabolic process;GO:000906…
K7H94_RS14485	ko02020//Two-component system;ko04626//Plant-pathogen interaction;ko02040//Flagellar assembly;ko04621//NOD-like receptor signaling pathway	Organismal Systems;Environmental Information Processing;Cellular Processes	Environmental adaptation;Immune system;Cell motility;Signal transduction	1.73491	K7H94_RS14485	1.73491	K02406//flagellin+ko02040//Flagellar assembly+ko04621//NOD-like receptor signaling pathway+ko04626//Plant-pathogen interaction+ko02020//Two-component system	WP_166709650.1|0.0e+00|flagellin [Pantoea sp. Ap-870]
K7H94_RS14460	ko02030//Bacterial chemotaxis;ko02020//Two-component system	Cellular Processes;Environmental Information Processing	Signal transduction;Cell motility	2.38334	K7H94_RS14460	2.38334	K03406//methyl-accepting chemotaxis protein+ko02030//Bacterial chemotaxis+ko02020//Two-component system	WP_058758001.1|1.8e-271|MULTISPECIES: MCP four helix bundle domain-containing protein [Pantoea]	GO:0050896//response to stimulus;GO:0007154//cell communication;GO:0023052//signaling;GO:0051716//cellular response to stimulus;GO:0009987//cellular process;GO:0007165//signal transduction;GO:0050794//regulation of cellular process;GO:0065007//biological regulation;GO:0050789//regulation of biological process;GO:0110165//cellular anatomical entity;GO:0016020//membrane;GO:0031224//intrinsic compon…
K7H94_RS14445	ko02030//Bacterial chemotaxis;ko02020//Two-component system	Environmental Information Processing;Cellular Processes	Signal transduction;Cell motility	2.31331	K7H94_RS14445	2.31331	K03415//two-component system, chemotaxis family, chemotaxis protein CheV+ko02030//Bacterial chemotaxis+ko02020//Two-component system	WP_021507259.1|2.2e-174|MULTISPECIES: chemotaxis protein [Pantoea]	GO:0023052//signaling;GO:0050789//regulation of biological process;GO:0050896//response to stimulus;GO:0006935//chemotaxis;GO:0000160//phosphorelay signal transduction system;GO:0035556//intracellular signal transduction;GO:0007154//cell communication;GO:0009987//cellular process;GO:0050794//regulation of cellular process;GO:0051716//cellular response to stimulus;GO:0042330//taxis;GO:0040011//loc…
K7H94_RS14160	ko02020//Two-component system;ko02010//ABC transporters	Environmental Information Processing	Signal transduction;Membrane transport	0.632692	K7H94_RS14160	0.632692	K02040//phosphate transport system substrate-binding protein+ko02010//ABC transporters+ko02020//Two-component system	WP_058781206.1|4.1e-170|MULTISPECIES: phosphate ABC transporter substrate-binding protein PstS family protein [Pantoea]	GO:0009987//cellular process;GO:0051179//localization;GO:0006817//phosphate ion transport;GO:0006811//ion transport;GO:0007155//cell adhesion;GO:0051234//establishment of localization;GO:0006810//transport;GO:0006820//anion transport;GO:0015698//inorganic anion transport;GO:0022610//biological adhesion;GO:0005576//extracellular region;GO:0042597//periplasmic space;GO:0110165//cellular anatomical …
K7H94_RS13250	ko02020//Two-component system;ko02010//ABC transporters	Environmental Information Processing	Membrane transport;Signal transduction	0.17819	K7H94_RS13250	0.17819	K10001//glutamate/aspartate transport system substrate-binding protein+ko02010//ABC transporters+ko02020//Two-component system	WP_021508573.1|3.3e-164|MULTISPECIES: glutamate/aspartate ABC transporter substrate-binding protein [Pantoea]
K7H94_RS12910	ko02020//Two-component system	Environmental Information Processing	Signal transduction	0.424534	K7H94_RS12910	0.424534	K07679//two-component system, NarL family, sensor histidine kinase EvgS [EC:2.7.13.3]+ko02020//Two-component system	WP_058757863.1|0.0e+00|transporter substrate-binding domain-containing protein [Pantoea dispersa]	GO:0016020//membrane;GO:0071944//cell periphery;GO:0110165//cellular anatomical entity;GO:0016021//integral component of membrane;GO:0031224//intrinsic component of membrane;GO:0005886//plasma membrane;GO:0140096//catalytic activity, acting on a protein;GO:0016772//transferase activity, transferring phosphorus-containing groups;GO:0016773//phosphotransferase activity, alcohol group as acceptor;GO…
K7H94_RS12635	ko02030//Bacterial chemotaxis;ko02020//Two-component system	Environmental Information Processing;Cellular Processes	Signal transduction;Cell motility	3.35892	K7H94_RS12635	3.35892	K03406//methyl-accepting chemotaxis protein+ko02030//Bacterial chemotaxis+ko02020//Two-component system	WP_058769488.1|0.0e+00|MULTISPECIES: methyl-accepting chemotaxis protein [Pantoea]	GO:0009987//cellular process;GO:0050794//regulation of cellular process;GO:0007154//cell communication;GO:0050896//response to stimulus;GO:0007165//signal transduction;GO:0023052//signaling;GO:0051716//cellular response to stimulus;GO:0065007//biological regulation;GO:0050789//regulation of biological process;GO:0016020//membrane;GO:0016021//integral component of membrane;GO:0071944//cell periphe…
K7H94_RS12340	ko02030//Bacterial chemotaxis;ko02020//Two-component system	Environmental Information Processing;Cellular Processes	Signal transduction;Cell motility	1.61338	K7H94_RS12340	1.61338	K03406//methyl-accepting chemotaxis protein+ko02030//Bacterial chemotaxis+ko02020//Two-component system	WP_058775348.1|5.9e-300|MULTISPECIES: Tar ligand binding domain-containing protein [Pantoea]
K7H94_RS11685	ko02024//Quorum sensing;ko02020//Two-component system;ko02025//Biofilm formation - Pseudomonas aeruginosa;ko01100//Metabolic pathways;ko00270//Cysteine and methionine metabolism	Cellular Processes;Environmental Information Processing;Metabolism	Signal transduction;Amino acid metabolism;Cellular community - prokaryotes;Global and overview maps	0.71769	K7H94_RS11685	0.71769	K13061//acyl homoserine lactone synthase [EC:2.3.1.184]+ko01100//Metabolic pathways+ko02025//Biofilm formation - Pseudomonas aeruginosa+ko02024//Quorum sensing+ko02020//Two-component system+ko00270//Cysteine and methionine metabolism	WP_031279842.1|2.4e-113|MULTISPECIES: autoinducer synthase [Pantoea]	GO:0051606//detection of stimulus;GO:0007154//cell communication;GO:0009372//quorum sensing;GO:0044764//multi-organism cellular process;GO:0009987//cellular process;GO:0009607//response to biotic stimulus;GO:0007267//cell-cell signaling;GO:0060245//detection of cell density;GO:0009595//detection of biotic stimulus;GO:0050896//response to stimulus;GO:0023052//signaling;GO:0016746//acyltransferase …
K7H94_RS10895	ko02020//Two-component system	Environmental Information Processing	Signal transduction	0.711974	K7H94_RS10895	0.711974	K07701//two-component system, CitB family, sensor histidine kinase DcuS [EC:2.7.13.3]+ko02020//Two-component system	WP_058757628.1|4.1e-306|sensor histidine kinase [Pantoea dispersa]	GO:0009889//regulation of biosynthetic process;GO:2001141//regulation of RNA biosynthetic process;GO:0051171//regulation of nitrogen compound metabolic process;GO:0060255//regulation of macromolecule metabolic process;GO:0031326//regulation of cellular biosynthetic process;GO:1903506//regulation of nucleic acid-templated transcription;GO:0050789//regulation of biological process;GO:0010468//regul…
K7H94_RS10660	ko02030//Bacterial chemotaxis;ko02020//Two-component system	Cellular Processes;Environmental Information Processing	Cell motility;Signal transduction	2.06423	K7H94_RS10660	2.06423	K05874//methyl-accepting chemotaxis protein I, serine sensor receptor+ko02030//Bacterial chemotaxis+ko02020//Two-component system	WP_021506277.1|6.3e-302|MULTISPECIES: Tar ligand binding domain-containing protein [Pantoea]	GO:0050896//response to stimulus;GO:0006935//chemotaxis;GO:0042330//taxis;GO:0040011//locomotion;GO:0065007//biological regulation;GO:0007165//signal transduction;GO:0042221//response to chemical;GO:0009605//response to external stimulus;GO:0023052//signaling;GO:0050794//regulation of cellular process;GO:0009987//cellular process;GO:0007154//cell communication;GO:0050789//regulation of biological…
K7H94_RS10655	ko02030//Bacterial chemotaxis;ko02020//Two-component system	Cellular Processes;Environmental Information Processing	Signal transduction;Cell motility	3.83591	K7H94_RS10655	3.83591	K05874//methyl-accepting chemotaxis protein I, serine sensor receptor+ko02030//Bacterial chemotaxis+ko02020//Two-component system	WP_132462835.1|4.8e-302|Tar ligand binding domain-containing protein [Pantoea sp. BK028]
K7H94_RS10650	ko02030//Bacterial chemotaxis;ko02020//Two-component system	Cellular Processes;Environmental Information Processing	Signal transduction;Cell motility	2.46378	K7H94_RS10650	2.46378	K05874//methyl-accepting chemotaxis protein I, serine sensor receptor+ko02030//Bacterial chemotaxis+ko02020//Two-component system	WP_059011761.1|4.0e-304|Tar ligand binding domain-containing protein [Type-C symbiont of Plautia stali]	GO:0007154//cell communication;GO:0009605//response to external stimulus;GO:0007165//signal transduction;GO:0065007//biological regulation;GO:0050896//response to stimulus;GO:0023052//signaling;GO:0051716//cellular response to stimulus;GO:0042221//response to chemical;GO:0040011//locomotion;GO:0009987//cellular process;GO:0006935//chemotaxis;GO:0050789//regulation of biological process;GO:0042330…
K7H94_RS10640	ko02020//Two-component system;ko02030//Bacterial chemotaxis	Cellular Processes;Environmental Information Processing	Cell motility;Signal transduction	2.44078	K7H94_RS10640	2.44078	K03412//two-component system, chemotaxis family, protein-glutamate methylesterase/glutaminase [EC:3.1.1.61 3.5.1.44]+ko02030//Bacterial chemotaxis+ko02020//Two-component system	WP_021506273.1|1.1e-192|MULTISPECIES: chemotaxis response regulator protein-glutamate methylesterase [Pantoea]	GO:0043170//macromolecule metabolic process;GO:0050896//response to stimulus;GO:0042221//response to chemical;GO:1901564//organonitrogen compound metabolic process;GO:0006935//chemotaxis;GO:0008152//metabolic process;GO:0006464//cellular protein modification process;GO:0044260//cellular macromolecule metabolic process;GO:0009605//response to external stimulus;GO:0044267//cellular protein metaboli…
K7H94_RS10620	ko02020//Two-component system	Environmental Information Processing	Signal transduction	1.56353	K7H94_RS10620	1.56353	K09476//outer membrane pore protein F+ko02020//Two-component system	WP_164861068.1|8.5e-207|porin [Pantoea dispersa]	GO:0009987//cellular process;GO:0006811//ion transport;GO:0051179//localization;GO:0051234//establishment of localization;GO:0006810//transport;GO:0034220//ion transmembrane transport;GO:0055085//transmembrane transport;GO:0030313//cell envelope;GO:0030312//external encapsulating structure;GO:0016020//membrane;GO:0071944//cell periphery;GO:0110165//cellular anatomical entity;GO:0009279//cell oute…
K7H94_RS09715	ko02020//Two-component system;ko02030//Bacterial chemotaxis	Cellular Processes;Environmental Information Processing	Cell motility;Signal transduction	2.94944	K7H94_RS09715	2.94944	K03406//methyl-accepting chemotaxis protein+ko02030//Bacterial chemotaxis+ko02020//Two-component system	WP_058758510.1|9.8e-303|Tar ligand binding domain-containing protein [Pantoea dispersa]
K7H94_RS09485	ko02020//Two-component system	Environmental Information Processing	Signal transduction	0.363131	K7H94_RS09485	0.363131	K01467//beta-lactamase class C [EC:3.5.2.6]+ko02020//Two-component system	WP_059008810.1|4.0e-215|class C beta-lactamase [Pantoea dispersa]	GO:0042221//response to chemical;GO:0050896//response to stimulus;GO:0044248//cellular catabolic process;GO:0008152//metabolic process;GO:0046677//response to antibiotic;GO:0009056//catabolic process;GO:0009987//cellular process;GO:0044237//cellular metabolic process;GO:0016999//antibiotic metabolic process;GO:0110165//cellular anatomical entity;GO:0030288//outer membrane-bounded periplasmic spac…
K7H94_RS07875	ko05111//Biofilm formation - Vibrio cholerae;ko02020//Two-component system;ko02026//Biofilm formation - Escherichia coli;ko02040//Flagellar assembly;ko02025//Biofilm formation - Pseudomonas aeruginosa	Cellular Processes;Environmental Information Processing	Cellular community - prokaryotes;Signal transduction;Cell motility	2.4949	K7H94_RS07875	2.4949	K02405//RNA polymerase sigma factor FliA+ko02040//Flagellar assembly+ko05111//Biofilm formation - Vibrio cholerae+ko02025//Biofilm formation - Pseudomonas aeruginosa+ko02026//Biofilm formation - Escherichia coli+ko02020//Two-component system	WP_021509900.1|8.9e-128|MULTISPECIES: RNA polymerase sigma factor FliA [Pantoea]	GO:0005622//intracellular anatomical structure;GO:0005737//cytoplasm;GO:0110165//cellular anatomical entity;GO:0097159//organic cyclic compound binding;GO:0016779//nucleotidyltransferase activity;GO:0003824//catalytic activity;GO:0140110//transcription regulator activity;GO:0003676//nucleic acid binding;GO:0097747//RNA polymerase activity;GO:0034062//5'-3' RNA polymerase activity;GO:0016740//tran…
K7H94_RS07840	ko02020//Two-component system;ko02040//Flagellar assembly;ko04626//Plant-pathogen interaction;ko04621//NOD-like receptor signaling pathway	Cellular Processes;Organismal Systems;Environmental Information Processing	Signal transduction;Cell motility;Immune system;Environmental adaptation	1.61068	K7H94_RS07840	1.61068	K02406//flagellin+ko02040//Flagellar assembly+ko04621//NOD-like receptor signaling pathway+ko04626//Plant-pathogen interaction+ko02020//Two-component system	WP_058757414.1|4.2e-162|MULTISPECIES: hypothetical protein [Pantoea]	GO:0009987//cellular process;GO:0051674//localization of cell;GO:0006928//movement of cell or subcellular component;GO:0051179//localization;GO:0097588//archaeal or bacterial-type flagellum-dependent cell motility;GO:0001539//cilium or flagellum-dependent cell motility;GO:0040011//locomotion;GO:0048870//cell motility;GO:0071973//bacterial-type flagellum-dependent cell motility;GO:0005576//extrace…
K7H94_RS07835	ko04626//Plant-pathogen interaction;ko02040//Flagellar assembly;ko04621//NOD-like receptor signaling pathway;ko02020//Two-component system	Organismal Systems;Environmental Information Processing;Cellular Processes	Signal transduction;Immune system;Environmental adaptation;Cell motility	1.61068	K7H94_RS07835	1.61068	K02406//flagellin+ko02040//Flagellar assembly+ko04621//NOD-like receptor signaling pathway+ko04626//Plant-pathogen interaction+ko02020//Two-component system	WP_058757414.1|4.2e-162|MULTISPECIES: hypothetical protein [Pantoea]	GO:0001539//cilium or flagellum-dependent cell motility;GO:0051674//localization of cell;GO:0071973//bacterial-type flagellum-dependent cell motility;GO:0051179//localization;GO:0040011//locomotion;GO:0006928//movement of cell or subcellular component;GO:0097588//archaeal or bacterial-type flagellum-dependent cell motility;GO:0048870//cell motility;GO:0009987//cellular process;GO:0043228//non-mem…
K7H94_RS07830	ko02040//Flagellar assembly;ko04626//Plant-pathogen interaction;ko02020//Two-component system;ko04621//NOD-like receptor signaling pathway	Environmental Information Processing;Cellular Processes;Organismal Systems	Environmental adaptation;Cell motility;Signal transduction;Immune system	1.48935	K7H94_RS07830	1.48935	K02406//flagellin+ko02040//Flagellar assembly+ko04621//NOD-like receptor signaling pathway+ko04626//Plant-pathogen interaction+ko02020//Two-component system	WP_058757414.1|4.2e-162|MULTISPECIES: hypothetical protein [Pantoea]	GO:0051674//localization of cell;GO:0006928//movement of cell or subcellular component;GO:0009987//cellular process;GO:0048870//cell motility;GO:0051179//localization;GO:0071973//bacterial-type flagellum-dependent cell motility;GO:0097588//archaeal or bacterial-type flagellum-dependent cell motility;GO:0001539//cilium or flagellum-dependent cell motility;GO:0040011//locomotion;GO:0043226//organel…
K7H94_RS07645	ko02020//Two-component system;ko02030//Bacterial chemotaxis	Cellular Processes;Environmental Information Processing	Cell motility;Signal transduction	1.13392	K7H94_RS07645	1.13392	K05876//methyl-accepting chemotaxis protein III, ribose and galactose sensor receptor+ko02030//Bacterial chemotaxis+ko02020//Two-component system	WP_021509857.1|6.6e-307|MULTISPECIES: methyl-accepting chemotaxis protein [Pantoea]	GO:0050794//regulation of cellular process;GO:0009605//response to external stimulus;GO:0051716//cellular response to stimulus;GO:0042221//response to chemical;GO:0050789//regulation of biological process;GO:0007154//cell communication;GO:0006935//chemotaxis;GO:0007165//signal transduction;GO:0023052//signaling;GO:0042330//taxis;GO:0040011//locomotion;GO:0009987//cellular process;GO:0065007//biol…
K7H94_RS06090	ko02020//Two-component system	Environmental Information Processing	Signal transduction	0.728184	K7H94_RS06090	0.728184	K07649//two-component system, OmpR family, sensor histidine kinase TctE [EC:2.7.13.3]+ko02020//Two-component system	WP_058769889.1|1.5e-256|MULTISPECIES: sensor histidine kinase [Pantoea]	GO:0110165//cellular anatomical entity;GO:0005886//plasma membrane;GO:0016020//membrane;GO:0016021//integral component of membrane;GO:0071944//cell periphery;GO:0031224//intrinsic component of membrane;GO:0004672//protein kinase activity;GO:0000155//phosphorelay sensor kinase activity;GO:0016301//kinase activity;GO:0140299//small molecule sensor activity;GO:0016775//phosphotransferase activity, n…
K7H94_RS05380	ko02020//Two-component system	Environmental Information Processing	Signal transduction	0.397011	K7H94_RS05380	0.397011	K07685//two-component system, NarL family, nitrate/nitrite response regulator NarP+ko02020//Two-component system	WP_031279800.1|9.0e-108|MULTISPECIES: response regulator [Pantoea]	GO:0010556//regulation of macromolecule biosynthetic process;GO:0019219//regulation of nucleobase-containing compound metabolic process;GO:0051716//cellular response to stimulus;GO:0000160//phosphorelay signal transduction system;GO:0019222//regulation of metabolic process;GO:0006355//regulation of transcription, DNA-templated;GO:0031323//regulation of cellular metabolic process;GO:0007154//cell …
K7H94_RS04960	ko02020//Two-component system;ko02024//Quorum sensing	Cellular Processes;Environmental Information Processing	Signal transduction;Cellular community - prokaryotes	0.296397	K7H94_RS04960	0.296397	K07711//two-component system, NtrC family, sensor histidine kinase GlrK [EC:2.7.13.3]+ko02024//Quorum sensing+ko02020//Two-component system	WP_216864054.1|1.6e-266|HAMP domain-containing histidine kinase [Pantoea sp. B270]	GO:0031224//intrinsic component of membrane;GO:0110165//cellular anatomical entity;GO:0016021//integral component of membrane;GO:0016020//membrane;GO:0004673//protein histidine kinase activity;GO:0000155//phosphorelay sensor kinase activity;GO:0140096//catalytic activity, acting on a protein;GO:0016772//transferase activity, transferring phosphorus-containing groups;GO:0016301//kinase activity;GO…
K7H94_RS04015	ko02020//Two-component system	Environmental Information Processing	Signal transduction	0.318396	K7H94_RS04015	0.318396	K07788//multidrug efflux pump+ko02020//Two-component system	WP_179452235.1|0.0e+00|MULTISPECIES: MdtB/MuxB family multidrug efflux RND transporter permease subunit [unclassified Enterobacter]	GO:0031224//intrinsic component of membrane;GO:0016020//membrane;GO:0016021//integral component of membrane;GO:0110165//cellular anatomical entity;GO:0005215//transporter activity;GO:0022857//transmembrane transporter activity;
K7H94_RS04010	ko02020//Two-component system	Environmental Information Processing	Signal transduction	0.920519	K7H94_RS04010	0.920519	K07799//membrane fusion protein, multidrug efflux system+ko02020//Two-component system	WP_166710947.1|6.3e-219|MdtA/MuxA family multidrug efflux RND transporter periplasmic adaptor subunit [Pantoea sp. Ap-870]	GO:0016020//membrane;GO:0110165//cellular anatomical entity;GO:0022857//transmembrane transporter activity;GO:0005215//transporter activity;
K7H94_RS02315	ko02020//Two-component system;ko02026//Biofilm formation - Escherichia coli	Environmental Information Processing;Cellular Processes	Signal transduction;Cellular community - prokaryotes	1.25357	K7H94_RS02315	1.25357	K07687//two-component system, NarL family, captular synthesis response regulator RcsB+ko02026//Biofilm formation - Escherichia coli+ko02020//Two-component system	WP_058759838.1|1.6e-112|MULTISPECIES: response regulator transcription factor [Pantoea]	GO:2001141//regulation of RNA biosynthetic process;GO:0019219//regulation of nucleobase-containing compound metabolic process;GO:0031326//regulation of cellular biosynthetic process;GO:0031323//regulation of cellular metabolic process;GO:0000160//phosphorelay signal transduction system;GO:0060255//regulation of macromolecule metabolic process;GO:0035556//intracellular signal transduction;GO:00511…
K7H94_RS02310	ko02020//Two-component system	Environmental Information Processing	Signal transduction	0.320626	K7H94_RS02310	0.320626	K07679//two-component system, NarL family, sensor histidine kinase EvgS [EC:2.7.13.3]+ko02020//Two-component system	WP_141497020.1|0.0e+00|response regulator [Pantoea dispersa]
K7H94_RS02305	ko02020//Two-component system	Environmental Information Processing	Signal transduction	0.476329	K7H94_RS02305	0.476329	K07690//two-component system, NarL family, response regulator EvgA+ko02020//Two-component system	WP_021509694.1|2.5e-110|MULTISPECIES: response regulator transcription factor [Pantoea]	GO:0023052//signaling;GO:2001141//regulation of RNA biosynthetic process;GO:0050896//response to stimulus;GO:0010556//regulation of macromolecule biosynthetic process;GO:0035556//intracellular signal transduction;GO:0065007//biological regulation;GO:0007165//signal transduction;GO:0009889//regulation of biosynthetic process;GO:0006355//regulation of transcription, DNA-templated;GO:0080090//regula…
K7H94_RS02090	ko02020//Two-component system;ko02030//Bacterial chemotaxis	Cellular Processes;Environmental Information Processing	Cell motility;Signal transduction	2.58456	K7H94_RS02090	2.58456	K05874//methyl-accepting chemotaxis protein I, serine sensor receptor+ko02030//Bacterial chemotaxis+ko02020//Two-component system	WP_141497051.1|4.4e-273|Tar ligand binding domain-containing protein [Pantoea dispersa]
K7H94_RS01990	ko02020//Two-component system;ko02030//Bacterial chemotaxis	Cellular Processes;Environmental Information Processing	Cell motility;Signal transduction	1.49928	K7H94_RS01990	1.49928	K03406//methyl-accepting chemotaxis protein+ko02030//Bacterial chemotaxis+ko02020//Two-component system	WP_058759865.1|0.0e+00|methyl-accepting chemotaxis protein [Pantoea dispersa]	GO:0023052//signaling;GO:0065007//biological regulation;GO:0050896//response to stimulus;GO:0007154//cell communication;GO:0009987//cellular process;GO:0007165//signal transduction;GO:0051716//cellular response to stimulus;GO:0050794//regulation of cellular process;GO:0050789//regulation of biological process;GO:0016021//integral component of membrane;GO:0110165//cellular anatomical entity;GO:001…
K7H94_RS00215	ko02020//Two-component system	Environmental Information Processing	Signal transduction	1.22604	K7H94_RS00215	1.22604	K07690//two-component system, NarL family, response regulator EvgA+ko02020//Two-component system	WP_215800529.1|3.0e-111|response regulator [Pantoea dispersa]	GO:0065007//biological regulation;GO:0031326//regulation of cellular biosynthetic process;GO:0031323//regulation of cellular metabolic process;GO:1903506//regulation of nucleic acid-templated transcription;GO:0035556//intracellular signal transduction;GO:0060255//regulation of macromolecule metabolic process;GO:0050794//regulation of cellular process;GO:0050789//regulation of biological process;G…
