# Supplementary material for: Enhancing Benzo[a]pyrene Degradation by Pantoea dispersa MSC14 through Biostimulation with Sodium Gluconate: Insights into Mechanisms and Molecular Regulation
Source: Microorganisms. 2024 Mar 15;12(3):592. doi: 10.3390/microorganisms12030592 (PMC10975679; doi:10.3390/microorganisms12030592)
Supplement: Supplementary file 1 [file microorganisms-12-00592-s001.zip › Table S2.xlsx]

## Sheet: Table S2
Gene ID	log2(SG/Control)	Other Gene ID
K7H94_RS13830	4.55175	ABC.ZM.A
K7H94_RS12480	4.34546	occQ， nocQ
K7H94_RS18645	4.29951	pstS
K7H94_RS12485	4.21998	occT, nocT
K7H94_RS12475	3.8837	occM, nocM
K7H94_RS21750	3.61751	ABC.PE.P
K7H94_RS18655	3.56623	pstA
K7H94_RS13825	3.12952	ABC.ZM.P
K7H94_RS21745	3.10103	ABC.PE.P1
K7H94_RS12470	3.01394	occP, nocP
K7H94_RS08240	3.01159	znuC
K7H94_RS18650	2.6851	pstC
K7H94_RS12855	2.39616	modA
K7H94_RS21465	2.27583	gsiB
K7H94_RS18660	2.12091	pstB
K7H94_RS21370	2.09042	thiZ
K7H94_RS06660	2.0489	mglB
K7H94_RS12850	2.01753	modB
K7H94_RS21250	1.97755	afuA, fbpA
K7H94_RS18470	1.90759	rbsA
K7H94_RS21500	1.7581	ABC.MS.P
K7H94_RS18665	1.75664	phoU
K7H94_RS07795	1.7003	smoE, mtlE
K7H94_RS14650	1.69479	ABC.PA.P
K7H94_RS00700	1.65423	treB
K7H94_RS07275	1.60371	K17213
K7H94_RS05290	1.58546	ABC.SP.P
K7H94_RS21460	1.54642	gsiC
K7H94_RS18475	1.5016	rbsD
K7H94_RS17955	1.49937	ABC.SN.S
K7H94_RS20800	1.48302	ddpD，ddpF
K7H94_RS10125	1.47029	araF
K7H94_RS12545	1.3894	K7H94_RS12545
K7H94_RS07375	1.38657	phnC
K7H94_RS15410	1.38255	thiP
K7H94_RS21245	1.37601	afuB, fbpB
K7H94_RS05285	1.37381	ABC.SP.S
K7H94_RS21770	1.32521	ABC.FEV.P
K7H94_RS05940	1.30605	ccmB
K7H94_RS10120	1.28133	araG
K7H94_RS21365	1.27042	thiX
K7H94_RS08245	1.26363	znuA
K7H94_RS06580	1.25084	fruK
K7H94_RS08235	1.24849	znuB
K7H94_RS13890	1.2244	mdlA, smdA
K7H94_RS15405	1.18732	thiB
K7H94_RS09570	1.17202	opuBD
K7H94_RS13820	1.16783	ABC.ZM.S
K7H94_RS18465	1.13251	rbsC
K7H94_RS21315	1.09356	argT
K7H94_RS02485	1.02902	bacA
K7H94_RS18770	1.00406	metQ
K7H94_RS21480	1.00099	ddpD，ddpF
