# Supplementary material for: Enhancing Benzo[a]pyrene Degradation by Pantoea dispersa MSC14 through Biostimulation with Sodium Gluconate: Insights into Mechanisms and Molecular Regulation
Source: Microorganisms. 2024 Mar 15;12(3):592. doi: 10.3390/microorganisms12030592 (PMC10975679; doi:10.3390/microorganisms12030592)
Supplement: Supplementary file 1 [file microorganisms-12-00592-s001.zip › Table S3.xlsx]

## Sheet: Table S3
Gene ID	log2(SG/Control)	Other Gene ID	Kegg Orthology	Nr	GO
K7H94_RS10090	2.21894	malX	K02791//maltose/glucose PTS system EIICB component [EC:2.7.1.199 2.7.1.208]+ko00010//Glycolysis / Gluconeogenesis+ko01100//Metabolic pathways+ko00500//Starch and sucrose metabolism+ko00520//Amino sugar and nucleotide sugar metabolism+ko02060//Phosphotransferase system (PTS)	WP_136546498.1|3.2e-303|maltose/glucose-specific PTS transporter subunit IIBC [Pantoea sp. R102]	GO:0008643//carbohydrate transport;GO:0006810//transport;GO:0051179//localization;GO:0071702//organic substance transport;GO:0009401//phosphoenolpyruvate-dependent sugar phosphotransferase system;GO:0051234//establishment of localization;GO:0016020//membrane;GO:0005886//plasma membrane;GO:0031224//intrinsic component of membrane;GO:0016021//integral component of membrane;GO:0110165//cellular anat…
K7H94_RS11225	2.18849	ptsG	K02779//glucose PTS system EIICB or EIICBA component [EC:2.7.1.199]+ko00010//Glycolysis / Gluconeogenesis+ko01100//Metabolic pathways+ko05111//Biofilm formation - Vibrio cholerae+ko00520//Amino sugar and nucleotide sugar metabolism+ko02060//Phosphotransferase system (PTS)	WP_021506398.1|1.6e-269|MULTISPECIES: PTS glucose transporter subunit IIBC [Pantoea]	GO:0071702//organic substance transport;GO:0051179//localization;GO:0009401//phosphoenolpyruvate-dependent sugar phosphotransferase system;GO:0051234//establishment of localization;GO:0008643//carbohydrate transport;GO:0006810//transport;GO:0031224//intrinsic component of membrane;GO:0110165//cellular anatomical entity;GO:0016020//membrane;GO:0071944//cell periphery;GO:0005886//plasma membrane;GO…
K7H94_RS01050	1.78302	iolG	K00010//myo-inositol 2-dehydrogenase / D-chiro-inositol 1-dehydrogenase [EC:1.1.1.18 1.1.1.369]+ko01110//Biosynthesis of secondary metabolites+ko01120//Microbial metabolism in diverse environments+ko01100//Metabolic pathways+ko00562//Inositol phosphate metabolism+ko00521//Streptomycin biosynthesis	WP_215480647.1|1.0e-190|Gfo/Idh/MocA family oxidoreductase [Pantoea sp. B270]	GO:0016052//carbohydrate catabolic process;GO:0019310//inositol catabolic process;GO:0009987//cellular process;GO:0044262//cellular carbohydrate metabolic process;GO:0006066//alcohol metabolic process;GO:0046164//alcohol catabolic process;GO:0044248//cellular catabolic process;GO:1901615//organic hydroxy compound metabolic process;GO:0044238//primary metabolic process;GO:1901575//organic substanc…
K7H94_RS18035	0.984185	pfkA	K00850//6-phosphofructokinase 1 [EC:2.7.1.11]+ko01110//Biosynthesis of secondary metabolites+ko01200//Carbon metabolism+ko04919//Thyroid hormone signaling pathway+ko00010//Glycolysis / Gluconeogenesis+ko01120//Microbial metabolism in diverse environments+ko01100//Metabolic pathways+ko01230//Biosynthesis of amino acids+ko00052//Galactose metabolism+ko00051//Fructose and mannose metabolism+ko00680/…	WP_021507047.1|6.0e-180|MULTISPECIES: 6-phosphofructokinase [Pantoea]	GO:0044237//cellular metabolic process;GO:0006796//phosphate-containing compound metabolic process;GO:0009987//cellular process;GO:0071704//organic substance metabolic process;GO:0008152//metabolic process;GO:0019637//organophosphate metabolic process;GO:0006793//phosphorus metabolic process;GO:1901135//carbohydrate derivative metabolic process;GO:0005622//intracellular anatomical structure;GO:00…
K7H94_RS01150	0.950397	pckA	K01610//phosphoenolpyruvate carboxykinase (ATP) [EC:4.1.1.49]+ko01110//Biosynthesis of secondary metabolites+ko01200//Carbon metabolism+ko00010//Glycolysis / Gluconeogenesis+ko01120//Microbial metabolism in diverse environments+ko01100//Metabolic pathways+ko00020//Citrate cycle (TCA cycle)+ko00710//Carbon fixation in photosynthetic organisms+ko00620//Pyruvate metabolism	WP_150360750.1|0.0e+00|phosphoenolpyruvate carboxykinase (ATP) [Pantoea dispersa]	GO:0005996//monosaccharide metabolic process;GO:0009058//biosynthetic process;GO:0044238//primary metabolic process;GO:0005975//carbohydrate metabolic process;GO:0019319//hexose biosynthetic process;GO:0044283//small molecule biosynthetic process;GO:0044281//small molecule metabolic process;GO:0006094//gluconeogenesis;GO:0006006//glucose metabolic process;GO:0019318//hexose metabolic process;GO:0…
K7H94_RS08630	0.725971	gapA	K00134//glyceraldehyde 3-phosphate dehydrogenase (phosphorylating) [EC:1.2.1.12]+ko01110//Biosynthesis of secondary metabolites+ko01200//Carbon metabolism+ko00010//Glycolysis / Gluconeogenesis+ko01120//Microbial metabolism in diverse environments+ko01100//Metabolic pathways+ko01230//Biosynthesis of amino acids+ko00710//Carbon fixation in photosynthetic organisms+ko04066//HIF-1 signaling pathway	WP_021510061.1|3.8e-185|MULTISPECIES: glyceraldehyde-3-phosphate dehydrogenase [Pantoea]	GO:0044281//small molecule metabolic process;GO:0044238//primary metabolic process;GO:0005996//monosaccharide metabolic process;GO:0008152//metabolic process;GO:0071704//organic substance metabolic process;GO:0006006//glucose metabolic process;GO:0019318//hexose metabolic process;GO:0005975//carbohydrate metabolic process;GO:0016620//oxidoreductase activity, acting on the aldehyde or oxo group of…
K7H94_RS22225	0.710034	PGAM, gpmA	K01834//2,3-bisphosphoglycerate-dependent phosphoglycerate mutase [EC:5.4.2.11]+ko01110//Biosynthesis of secondary metabolites+ko01200//Carbon metabolism+ko00010//Glycolysis / Gluconeogenesis+ko01120//Microbial metabolism in diverse environments+ko01100//Metabolic pathways+ko01230//Biosynthesis of amino acids+ko00680//Methane metabolism+ko00260//Glycine, serine and threonine metabolism+ko04922//G…	WP_088515995.1|2.1e-126|2,3-bisphosphoglycerate-dependent phosphoglycerate mutase [Pantoea sp. VS1]	GO:0034641//cellular nitrogen compound metabolic process;GO:0019693//ribose phosphate metabolic process;GO:0006793//phosphorus metabolic process;GO:0006094//gluconeogenesis;GO:0044238//primary metabolic process;GO:0009058//biosynthetic process;GO:0009179//purine ribonucleoside diphosphate metabolic process;GO:0046483//heterocycle metabolic process;GO:0006163//purine nucleotide metabolic process;G…
K7H94_RS03495	0.634961	gpmB	K15634//2,3-bisphosphoglycerate-dependent phosphoglycerate mutase [EC:5.4.2.11]+ko01110//Biosynthesis of secondary metabolites+ko01200//Carbon metabolism+ko00010//Glycolysis / Gluconeogenesis+ko01120//Microbial metabolism in diverse environments+ko01100//Metabolic pathways+ko01230//Biosynthesis of amino acids+ko00680//Methane metabolism+ko00260//Glycine, serine and threonine metabolism	WP_021508687.1|2.2e-117|MULTISPECIES: 2,3-diphosphoglycerate-dependent phosphoglycerate mutase GpmB [Pantoea]	GO:0016052//carbohydrate catabolic process;GO:0044281//small molecule metabolic process;GO:1901135//carbohydrate derivative metabolic process;GO:0019693//ribose phosphate metabolic process;GO:0005975//carbohydrate metabolic process;GO:1901575//organic substance catabolic process;GO:1901564//organonitrogen compound metabolic process;GO:0009150//purine ribonucleotide metabolic process;GO:0055086//n…
K7H94_RS07975	0.620019	gap	K00134//glyceraldehyde 3-phosphate dehydrogenase (phosphorylating) [EC:1.2.1.12]+ko01110//Biosynthesis of secondary metabolites+ko01200//Carbon metabolism+ko00010//Glycolysis / Gluconeogenesis+ko01120//Microbial metabolism in diverse environments+ko01100//Metabolic pathways+ko01230//Biosynthesis of amino acids+ko00710//Carbon fixation in photosynthetic organisms+ko04066//HIF-1 signaling pathway	WP_127834258.1|9.1e-187|MULTISPECIES: type I glyceraldehyde-3-phosphate dehydrogenase [Pantoea]	GO:0006006//glucose metabolic process;GO:0044281//small molecule metabolic process;GO:0071704//organic substance metabolic process;GO:0005996//monosaccharide metabolic process;GO:0005975//carbohydrate metabolic process;GO:0044238//primary metabolic process;GO:0019318//hexose metabolic process;GO:0008152//metabolic process;GO:0000166//nucleotide binding;GO:0043891//glyceraldehyde-3-phosphate dehyd…
K7H94_RS18350	0.547409	yihX	K20866//glucose-1-phosphatase [EC:3.1.3.10]+ko00010//Glycolysis / Gluconeogenesis+ko01120//Microbial metabolism in diverse environments	WP_215800508.1|1.5e-109|HAD hydrolase-like protein [Pantoea dispersa]	GO:0043169//cation binding;GO:0005488//binding;GO:0016787//hydrolase activity;GO:0043167//ion binding;GO:0003824//catalytic activity;GO:0046872//metal ion binding;
K7H94_RS15670	0.508205	celF	K01222//6-phospho-beta-glucosidase [EC:3.2.1.86]+ko00010//Glycolysis / Gluconeogenesis+ko00500//Starch and sucrose metabolism	WP_150361228.1|6.5e-246|6-phospho-beta-glucosidase [Pantoea dispersa]	GO:0044238//primary metabolic process;GO:0071704//organic substance metabolic process;GO:0008152//metabolic process;GO:0005975//carbohydrate metabolic process;GO:0046872//metal ion binding;GO:0016798//hydrolase activity, acting on glycosyl bonds;GO:0016614//oxidoreductase activity, acting on CH-OH group of donors;GO:0004553//hydrolase activity, hydrolyzing O-glycosyl compounds;GO:0005488//binding…
K7H94_RS08625	0.507423	E5.1.3.15	K01792//glucose-6-phosphate 1-epimerase [EC:5.1.3.15]+ko01110//Biosynthesis of secondary metabolites+ko00010//Glycolysis / Gluconeogenesis+ko01120//Microbial metabolism in diverse environments+ko01100//Metabolic pathways	WP_021510060.1|1.9e-169|D-hexose-6-phosphate mutarotase [Pantoea dispersa]	GO:0008152//metabolic process;GO:0071704//organic substance metabolic process;GO:0005975//carbohydrate metabolic process;GO:0044238//primary metabolic process;GO:0016854//racemase and epimerase activity;GO:0005488//binding;GO:0016853//isomerase activity;GO:0016857//racemase and epimerase activity, acting on carbohydrates and derivatives;GO:0003824//catalytic activity;GO:0030246//carbohydrate bind…
K7H94_RS19115	0.487207	yahK	K13979//alcohol dehydrogenase (NADP+) [EC:1.1.1.2]+ko01110//Biosynthesis of secondary metabolites+ko00010//Glycolysis / Gluconeogenesis+ko01120//Microbial metabolism in diverse environments+ko01100//Metabolic pathways+ko00620//Pyruvate metabolism+ko00561//Glycerolipid metabolism	WP_058758677.1|1.4e-198|NAD(P)-dependent alcohol dehydrogenase [Pantoea dispersa]	GO:0043169//cation binding;GO:0005488//binding;GO:0016491//oxidoreductase activity;GO:0046872//metal ion binding;GO:0008270//zinc ion binding;GO:0046914//transition metal ion binding;GO:0043167//ion binding;GO:0003824//catalytic activity;
K7H94_RS14495	0.464935	ALDH	K00128//aldehyde dehydrogenase (NAD+) [EC:1.2.1.3]+ko00410//beta-Alanine metabolism+ko00981//Insect hormone biosynthesis+ko00770//Pantothenate and CoA biosynthesis+ko00340//Histidine metabolism+ko01110//Biosynthesis of secondary metabolites+ko00010//Glycolysis / Gluconeogenesis+ko00903//Limonene and pinene degradation+ko01240//Biosynthesis of cofactors+ko00330//Arginine and proline metabolism+ko0…	WP_104189147.1|2.2e-263|MULTISPECIES: aldehyde dehydrogenase family protein [unclassified Pantoea]
K7H94_RS02615	0.370926	FBA, fbaA	K01624//fructose-bisphosphate aldolase, class II [EC:4.1.2.13]+ko01110//Biosynthesis of secondary metabolites+ko01200//Carbon metabolism+ko00010//Glycolysis / Gluconeogenesis+ko01120//Microbial metabolism in diverse environments+ko01100//Metabolic pathways+ko01230//Biosynthesis of amino acids+ko00051//Fructose and mannose metabolism+ko00680//Methane metabolism+ko00710//Carbon fixation in photosyn…	WP_058759784.1|1.7e-157|ketose-bisphosphate aldolase [Pantoea dispersa]	GO:0005975//carbohydrate metabolic process;GO:0008152//metabolic process;GO:0071704//organic substance metabolic process;GO:0044238//primary metabolic process;GO:0016832//aldehyde-lyase activity;GO:0008270//zinc ion binding;GO:0046872//metal ion binding;GO:0043169//cation binding;GO:0005488//binding;GO:0016829//lyase activity;GO:0043167//ion binding;GO:0003824//catalytic activity;GO:0016830//carb…
K7H94_RS19350	0.357177	adh	K00001//alcohol dehydrogenase [EC:1.1.1.1]+ko00980//Metabolism of xenobiotics by cytochrome P450+ko00982//Drug metabolism - cytochrome P450+ko01110//Biosynthesis of secondary metabolites+ko00010//Glycolysis / Gluconeogenesis+ko01120//Microbial metabolism in diverse environments+ko01100//Metabolic pathways+ko00830//Retinol metabolism+ko01220//Degradation of aromatic compounds+ko00625//Chloroalkane…	WP_059012788.1|3.1e-201|zinc-binding dehydrogenase [Type-C symbiont of Plautia stali]
K7H94_RS12885	0.261276	galM	K01785//aldose 1-epimerase [EC:5.1.3.3]+ko01110//Biosynthesis of secondary metabolites+ko00010//Glycolysis / Gluconeogenesis+ko01120//Microbial metabolism in diverse environments+ko01100//Metabolic pathways+ko00052//Galactose metabolism	WP_058757860.1|1.4e-203|MULTISPECIES: galactose-1-epimerase [Pantoea]	GO:0019318//hexose metabolic process;GO:0044281//small molecule metabolic process;GO:0008152//metabolic process;GO:0071704//organic substance metabolic process;GO:0044238//primary metabolic process;GO:0005975//carbohydrate metabolic process;GO:0006012//galactose metabolic process;GO:0005996//monosaccharide metabolic process;GO:0030246//carbohydrate binding;GO:0016857//racemase and epimerase activ…
K7H94_RS16695	0.250236	acs	K01895//acetyl-CoA synthetase [EC:6.2.1.1]+ko01110//Biosynthesis of secondary metabolites+ko01200//Carbon metabolism+ko00010//Glycolysis / Gluconeogenesis+ko01120//Microbial metabolism in diverse environments+ko01100//Metabolic pathways+ko00640//Propanoate metabolism+ko00720//Carbon fixation pathways in prokaryotes+ko00680//Methane metabolism+ko00620//Pyruvate metabolism+ko00630//Glyoxylate and d…	WP_100704313.1|0.0e+00|acetate--CoA ligase [Pantoea rodasii]	GO:0006637//acyl-CoA metabolic process;GO:0006725//cellular aromatic compound metabolic process;GO:0040011//locomotion;GO:0006807//nitrogen compound metabolic process;GO:0034030//ribonucleoside bisphosphate biosynthetic process;GO:0006793//phosphorus metabolic process;GO:0044272//sulfur compound biosynthetic process;GO:1901137//carbohydrate derivative biosynthetic process;GO:1901576//organic subs…
K7H94_RS08745	0.227374	adhE	K04072//acetaldehyde dehydrogenase / alcohol dehydrogenase [EC:1.2.1.10 1.1.1.1]+ko01110//Biosynthesis of secondary metabolites+ko00010//Glycolysis / Gluconeogenesis+ko01120//Microbial metabolism in diverse environments+ko01100//Metabolic pathways+ko01220//Degradation of aromatic compounds+ko00650//Butanoate metabolism+ko00625//Chloroalkane and chloroalkene degradation+ko00626//Naphthalene degrad…	WP_058771261.1|0.0e+00|MULTISPECIES: bifunctional acetaldehyde-CoA/alcohol dehydrogenase [Pantoea]	GO:0015976//carbon utilization;GO:0008152//metabolic process;GO:0044281//small molecule metabolic process;GO:0071704//organic substance metabolic process;GO:0006066//alcohol metabolic process;GO:1901615//organic hydroxy compound metabolic process;GO:0003824//catalytic activity;GO:0004022//alcohol dehydrogenase (NAD+) activity;GO:0018455//alcohol dehydrogenase [NAD(P)+] activity;GO:0016614//oxidor…
K7H94_RS18000	0.212448	glpX	K02446//fructose-1,6-bisphosphatase II [EC:3.1.3.11]+ko01110//Biosynthesis of secondary metabolites+ko01200//Carbon metabolism+ko00010//Glycolysis / Gluconeogenesis+ko01120//Microbial metabolism in diverse environments+ko01100//Metabolic pathways+ko00051//Fructose and mannose metabolism+ko00680//Methane metabolism+ko00710//Carbon fixation in photosynthetic organisms+ko00030//Pentose phosphate pat…	WP_021507041.1|1.6e-183|MULTISPECIES: class II fructose-bisphosphatase [Pantoea]	GO:0016051//carbohydrate biosynthetic process;GO:0044238//primary metabolic process;GO:0008152//metabolic process;GO:0006094//gluconeogenesis;GO:0009058//biosynthetic process;GO:0005996//monosaccharide metabolic process;GO:0046364//monosaccharide biosynthetic process;GO:0009987//cellular process;GO:0019319//hexose biosynthetic process;GO:0044262//cellular carbohydrate metabolic process;GO:1901615…
K7H94_RS01105	1.01129	gntH	K06155//Gnt-I system high-affinity gluconate transporter https://www.kegg.jp/dbget-bin/www_bget?ko:K06155	WP_021507041.1|1.6e-184|MULTISPECIES: class II fructose-bisphosphatase [Pantoea]	GO:0016051//carbohydrate biosynthetic process;GO:0044238//primary metabolic process;GO:0008152//metabolic process;GO:0006094//gluconeogenesis;GO:0009058//biosynthetic process;GO:0005996//monosaccharide metabolic process;GO:0046364//monosaccharide biosynthetic process;GO:0009987//cellular process;GO:0019319//hexose biosynthetic process;GO:0044262//cellular carbohydrate metabolic process;GO:1901615…
K7H94_RS13410	0.773458	gntT	K06156//Gnt-I system high-affinity gluconate transporter https://www.kegg.jp/dbget-bin/www_bget?ko:K06156	WP_021507041.1|1.6e-185|MULTISPECIES: class II fructose-bisphosphatase [Pantoea]	GO:0016051//carbohydrate biosynthetic process;GO:0044238//primary metabolic process;GO:0008152//metabolic process;GO:0006094//gluconeogenesis;GO:0009058//biosynthetic process;GO:0005996//monosaccharide metabolic process;GO:0046364//monosaccharide biosynthetic process;GO:0009987//cellular process;GO:0019319//hexose biosynthetic process;GO:0044262//cellular carbohydrate metabolic process;GO:1901615…
