# Supplementary material for: Enhancing Benzo[a]pyrene Degradation by Pantoea dispersa MSC14 through Biostimulation with Sodium Gluconate: Insights into Mechanisms and Molecular Regulation
Source: Microorganisms. 2024 Mar 15;12(3):592. doi: 10.3390/microorganisms12030592 (PMC10975679; doi:10.3390/microorganisms12030592)
Supplement: Supplementary file 1 [file microorganisms-12-00592-s001.zip › Table S4.xlsx]

## Sheet: Table S4
Gene ID	Pathway Name	Level 1	Level 2	log2(SG/Control)	Other Gene ID	log2(SG/Control)
K7H94_RS00675	ko01200//Carbon metabolism;ko01110//Biosynthesis of secondary metabolites;ko00020//Citrate cycle (TCA cycle);ko01120//Microbial metabolism in diverse environments;ko00620//Pyruvate metabolism;ko01100//Metabolic pathways	Metabolism	Global and overview maps;Carbohydrate metabolism	3.56657	mqo	3.56657
K7H94_RS14405	ko01100//Metabolic pathways;ko00620//Pyruvate metabolism	Metabolism	Carbohydrate metabolism;Global and overview maps	1.76613	lldD	1.76613
K7H94_RS00100	ko01212//Fatty acid metabolism;ko00061//Fatty acid biosynthesis;ko00230//Purine metabolism;ko00620//Pyruvate metabolism;ko01100//Metabolic pathways;ko01110//Biosynthesis of secondary metabolites;ko00640//Propanoate metabolism;ko01120//Microbial metabolism in diverse environments;ko01200//Carbon metabolism;ko00720//Carbon fixation pathways in prokaryotes	Metabolism	Nucleotide metabolism;Carbohydrate metabolism;Lipid metabolism;Global and overview maps;Energy metabolism	1.48667	K7H94_RS00100	1.48667
K7H94_RS21900	ko01100//Metabolic pathways;ko00620//Pyruvate metabolism	Metabolism	Carbohydrate metabolism;Global and overview maps	1.04012	K7H94_RS21900	1.04012
K7H94_RS01150	ko01110//Biosynthesis of secondary metabolites;ko00620//Pyruvate metabolism;ko01120//Microbial metabolism in diverse environments;ko00010//Glycolysis / Gluconeogenesis;ko00020//Citrate cycle (TCA cycle);ko00710//Carbon fixation in photosynthetic organisms;ko01200//Carbon metabolism;ko01100//Metabolic pathways	Metabolism	Energy metabolism;Carbohydrate metabolism;Global and overview maps	0.950397	pckA	0.950397
K7H94_RS06125	ko01120//Microbial metabolism in diverse environments;ko01100//Metabolic pathways;ko00720//Carbon fixation pathways in prokaryotes;ko01200//Carbon metabolism;ko00620//Pyruvate metabolism;ko01212//Fatty acid metabolism;ko00640//Propanoate metabolism;ko01110//Biosynthesis of secondary metabolites;ko00061//Fatty acid biosynthesis	Metabolism	Carbohydrate metabolism;Lipid metabolism;Global and overview maps;Energy metabolism	0.678456	accD	0.678456
K7H94_RS15375	ko01100//Metabolic pathways;ko01110//Biosynthesis of secondary metabolites;ko00620//Pyruvate metabolism;ko01210//2-Oxocarboxylic acid metabolism;ko00290//Valine, leucine and isoleucine biosynthesis;ko01230//Biosynthesis of amino acids	Metabolism	Global and overview maps;Carbohydrate metabolism;Amino acid metabolism	0.632312	leuA	0.632312
K7H94_RS11800	ko00620//Pyruvate metabolism;ko01100//Metabolic pathways;ko00627//Aminobenzoate degradation;ko01120//Microbial metabolism in diverse environments	Metabolism	Carbohydrate metabolism;Xenobiotics biodegradation and metabolism;Global and overview maps	0.497818	yccX	0.497818
K7H94_RS09835	ko01100//Metabolic pathways;ko00620//Pyruvate metabolism;ko01120//Microbial metabolism in diverse environments	Metabolism	Carbohydrate metabolism;Global and overview maps	0.4911	K7H94_RS09835	0.4911
K7H94_RS19115	ko01110//Biosynthesis of secondary metabolites;ko01100//Metabolic pathways;ko00010//Glycolysis / Gluconeogenesis;ko01120//Microbial metabolism in diverse environments;ko00620//Pyruvate metabolism;ko00561//Glycerolipid metabolism	Metabolism	Carbohydrate metabolism;Global and overview maps;Lipid metabolism	0.487207	K7H94_RS19115	0.487207
K7H94_RS14495	ko00620//Pyruvate metabolism;ko00071//Fatty acid degradation;ko00010//Glycolysis / Gluconeogenesis;ko00330//Arginine and proline metabolism;ko00625//Chloroalkane and chloroalkene degradation;ko00770//Pantothenate and CoA biosynthesis;ko00053//Ascorbate and aldarate metabolism;ko01100//Metabolic pathways;ko00561//Glycerolipid metabolism;ko01120//Microbial metabolism in diverse environments;ko00280…	Metabolism	Metabolism of cofactors and vitamins;Metabolism of terpenoids and polyketides;Metabolism of other amino acids;Xenobiotics biodegradation and metabolism;Global and overview maps;Lipid metabolism;Carbohydrate metabolism;Amino acid metabolism	0.464935	K7H94_RS14495	0.464935
K7H94_RS10965	ko01100//Metabolic pathways;ko00630//Glyoxylate and dicarboxylate metabolism;ko01110//Biosynthesis of secondary metabolites;ko01120//Microbial metabolism in diverse environments;ko00620//Pyruvate metabolism;ko00260//Glycine, serine and threonine metabolism	Metabolism	Carbohydrate metabolism;Amino acid metabolism;Global and overview maps	0.403551	ghrA	0.403551
K7H94_RS19350	ko00626//Naphthalene degradation;ko00071//Fatty acid degradation;ko00350//Tyrosine metabolism;ko00625//Chloroalkane and chloroalkene degradation;ko00982//Drug metabolism - cytochrome P450;ko00980//Metabolism of xenobiotics by cytochrome P450;ko01110//Biosynthesis of secondary metabolites;ko00010//Glycolysis / Gluconeogenesis;ko01220//Degradation of aromatic compounds;ko00620//Pyruvate metabolism;…	Metabolism	Amino acid metabolism;Carbohydrate metabolism;Xenobiotics biodegradation and metabolism;Metabolism of cofactors and vitamins;Lipid metabolism;Global and overview maps	0.357177	K7H94_RS19350	0.357177
K7H94_RS16695	ko00630//Glyoxylate and dicarboxylate metabolism;ko01200//Carbon metabolism;ko00010//Glycolysis / Gluconeogenesis;ko00680//Methane metabolism;ko00720//Carbon fixation pathways in prokaryotes;ko00640//Propanoate metabolism;ko00620//Pyruvate metabolism;ko01120//Microbial metabolism in diverse environments;ko01100//Metabolic pathways;ko01110//Biosynthesis of secondary metabolites	Metabolism	Carbohydrate metabolism;Global and overview maps;Energy metabolism	0.250236	acs	0.250236
K7H94_RS08745	ko01110//Biosynthesis of secondary metabolites;ko00010//Glycolysis / Gluconeogenesis;ko00071//Fatty acid degradation;ko01120//Microbial metabolism in diverse environments;ko00350//Tyrosine metabolism;ko00650//Butanoate metabolism;ko00625//Chloroalkane and chloroalkene degradation;ko01100//Metabolic pathways;ko00626//Naphthalene degradation;ko00620//Pyruvate metabolism;ko01220//Degradation of arom…	Metabolism	Global and overview maps;Amino acid metabolism;Carbohydrate metabolism;Xenobiotics biodegradation and metabolism;Lipid metabolism	0.227374	adhE	0.227374
K7H94_RS14850	ko00620//Pyruvate metabolism;ko01212//Fatty acid metabolism;ko00720//Carbon fixation pathways in prokaryotes;ko01100//Metabolic pathways;ko00640//Propanoate metabolism;ko01120//Microbial metabolism in diverse environments;ko01200//Carbon metabolism;ko01110//Biosynthesis of secondary metabolites;ko00061//Fatty acid biosynthesis	Metabolism	Global and overview maps;Carbohydrate metabolism;Energy metabolism;Lipid metabolism	0.176419	accA	0.176419
K7H94_RS12670	ko01120//Microbial metabolism in diverse environments;ko01100//Metabolic pathways;ko00620//Pyruvate metabolism	Metabolism	Carbohydrate metabolism;Global and overview maps	0.163593	dld	0.163593
K7H94_RS01865	ko01110//Biosynthesis of secondary metabolites;ko00680//Methane metabolism;ko01100//Metabolic pathways;ko01200//Carbon metabolism;ko00270//Cysteine and methionine metabolism;ko00020//Citrate cycle (TCA cycle);ko01120//Microbial metabolism in diverse environments;ko00630//Glyoxylate and dicarboxylate metabolism;ko00720//Carbon fixation pathways in prokaryotes;ko00710//Carbon fixation in photosynth…	Metabolism	Global and overview maps;Amino acid metabolism;Carbohydrate metabolism;Energy metabolism	0.14227	mdh	0.14227
