# Supplementary material for: Enhancing Benzo[a]pyrene Degradation by Pantoea dispersa MSC14 through Biostimulation with Sodium Gluconate: Insights into Mechanisms and Molecular Regulation
Source: Microorganisms. 2024 Mar 15;12(3):592. doi: 10.3390/microorganisms12030592 (PMC10975679; doi:10.3390/microorganisms12030592)
Supplement: Supplementary file 1 [file microorganisms-12-00592-s001.zip › Table S5.xlsx]

## Sheet: Table S5
Gene ID	Pathway Name	Level 1	Level 2	log2(SG/Control)	Other Gene ID	Transcripts	Kegg Orthology	Nr	GO
K7H94_RS05995	ko00362//Benzoate degradation;ko00071//Fatty acid degradation;ko00280//Valine, leucine and isoleucine degradation;ko01100//Metabolic pathways;ko01120//Microbial metabolism in diverse environments;ko01212//Fatty acid metabolism;ko00642//Ethylbenzene degradation;ko00281//Geraniol degradation;ko01110//Biosynthesis of secondary metabolites;ko00592//alpha-Linolenic acid metabolism	Metabolism	Xenobiotics biodegradation and metabolism;Amino acid metabolism;Global and overview maps;Metabolism of terpenoids and polyketides;Lipid metabolism	1.71948	fadI	K7H94_RS05995	K00632//acetyl-CoA acyltransferase [EC:2.3.1.16]+ko01110//Biosynthesis of secondary metabolites+ko01120//Microbial metabolism in diverse environments+ko01100//Metabolic pathways+ko00642//Ethylbenzene degradation+ko00281//Geraniol degradation+ko00280//Valine, leucine and isoleucine degradation+ko00362//Benzoate degradation+ko00592//alpha-Linolenic acid metabolism+ko01212//Fatty acid metabolism+ko0…	WP_150361567.1|1.4e-240|acetyl-CoA C-acyltransferase FadI [Pantoea dispersa]	GO:0034440//lipid oxidation;GO:0044248//cellular catabolic process;GO:0008152//metabolic process;GO:0016054//organic acid catabolic process;GO:1901575//organic substance catabolic process;GO:0006635//fatty acid beta-oxidation;GO:0044255//cellular lipid metabolic process;GO:0044242//cellular lipid catabolic process;GO:0044238//primary metabolic process;GO:0006082//organic acid metabolic process;GO…
K7H94_RS06000	ko00640//Propanoate metabolism;ko00071//Fatty acid degradation;ko00903//Limonene and pinene degradation;ko00281//Geraniol degradation;ko00362//Benzoate degradation;ko01200//Carbon metabolism;ko01120//Microbial metabolism in diverse environments;ko00380//Tryptophan metabolism;ko00930//Caprolactam degradation;ko00650//Butanoate metabolism;ko00410//beta-Alanine metabolism;ko01110//Biosynthesis of se…	Metabolism	Amino acid metabolism;Metabolism of other amino acids;Xenobiotics biodegradation and metabolism;Carbohydrate metabolism;Lipid metabolism;Global and overview maps;Metabolism of terpenoids and polyketides	1.26899	fadJ	K7H94_RS06000	K01782//3-hydroxyacyl-CoA dehydrogenase / enoyl-CoA hydratase / 3-hydroxybutyryl-CoA epimerase [EC:1.1.1.35 4.2.1.17 5.1.2.3]+ko00410//beta-Alanine metabolism+ko01110//Biosynthesis of secondary metabolites+ko01200//Carbon metabolism+ko00903//Limonene and pinene degradation+ko01120//Microbial metabolism in diverse environments+ko01100//Metabolic pathways+ko00640//Propanoate metabolism+ko00930//Cap…	WP_128602335.1|0.0e+00|fatty acid oxidation complex subunit alpha FadJ [Pantoea wallisii]	GO:0016042//lipid catabolic process;GO:0032787//monocarboxylic acid metabolic process;GO:0044242//cellular lipid catabolic process;GO:0019752//carboxylic acid metabolic process;GO:0072329//monocarboxylic acid catabolic process;GO:0044255//cellular lipid metabolic process;GO:0044248//cellular catabolic process;GO:0009062//fatty acid catabolic process;GO:0009987//cellular process;GO:0030258//lipid …
K7H94_RS06630	ko00010//Glycolysis / Gluconeogenesis;ko01220//Degradation of aromatic compounds;ko00625//Chloroalkane and chloroalkene degradation;ko00620//Pyruvate metabolism;ko01110//Biosynthesis of secondary metabolites;ko00830//Retinol metabolism;ko00626//Naphthalene degradation;ko00980//Metabolism of xenobiotics by cytochrome P450;ko00982//Drug metabolism - cytochrome P450;ko01200//Carbon metabolism;ko0110…	Metabolism	Lipid metabolism;Carbohydrate metabolism;Xenobiotics biodegradation and metabolism;Metabolism of cofactors and vitamins;Amino acid metabolism;Global and overview maps;Energy metabolism	-0.758536	K7H94_RS06630	K7H94_RS06630	K00121//S-(hydroxymethyl)glutathione dehydrogenase / alcohol dehydrogenase [EC:1.1.1.284 1.1.1.1]+ko00980//Metabolism of xenobiotics by cytochrome P450+ko00982//Drug metabolism - cytochrome P450+ko01110//Biosynthesis of secondary metabolites+ko01200//Carbon metabolism+ko00010//Glycolysis / Gluconeogenesis+ko01120//Microbial metabolism in diverse environments+ko01100//Metabolic pathways+ko00830//R…	WP_015699906.1|1.1e-209|S-(hydroxymethyl)glutathione dehydrogenase/class III alcohol dehydrogenase [Pantoea ananatis]	GO:0009987//cellular process;GO:0008152//metabolic process;GO:1901615//organic hydroxy compound metabolic process;GO:0034308//primary alcohol metabolic process;GO:0044237//cellular metabolic process;GO:0006066//alcohol metabolic process;GO:0006091//generation of precursor metabolites and energy;GO:0071704//organic substance metabolic process;GO:0044281//small molecule metabolic process;GO:0016616…
K7H94_RS08520	ko03320//PPAR signaling pathway;ko01212//Fatty acid metabolism;ko04714//Thermogenesis;ko04146//Peroxisome;ko04216//Ferroptosis;ko00071//Fatty acid degradation;ko00061//Fatty acid biosynthesis;ko04920//Adipocytokine signaling pathway;ko02024//Quorum sensing;ko01100//Metabolic pathways	Organismal Systems;Metabolism;Cellular Processes	Transport and catabolism;Cellular community - prokaryotes;Cell growth and death;Lipid metabolism;Endocrine system;Environmental adaptation;Global and overview maps	0.914317	fadD	K7H94_RS08520	K01897//long-chain acyl-CoA synthetase [EC:6.2.1.3]+ko03320//PPAR signaling pathway+ko04146//Peroxisome+ko04714//Thermogenesis+ko04216//Ferroptosis+ko01100//Metabolic pathways+ko00061//Fatty acid biosynthesis+ko02024//Quorum sensing+ko01212//Fatty acid metabolism+ko00071//Fatty acid degradation+ko04920//Adipocytokine signaling pathway	WP_179450650.1|1.2e-305|MULTISPECIES: long-chain-fatty-acid--CoA ligase FadD [unclassified Enterobacter]	GO:0016405//CoA-ligase activity;GO:0003824//catalytic activity;GO:0140657//ATP-dependent activity;GO:0016878//acid-thiol ligase activity;GO:0016877//ligase activity, forming carbon-sulfur bonds;GO:0016874//ligase activity;GO:0015645//fatty acid ligase activity;
K7H94_RS08745	ko01110//Biosynthesis of secondary metabolites;ko00010//Glycolysis / Gluconeogenesis;ko00071//Fatty acid degradation;ko01120//Microbial metabolism in diverse environments;ko00350//Tyrosine metabolism;ko00650//Butanoate metabolism;ko00625//Chloroalkane and chloroalkene degradation;ko01100//Metabolic pathways;ko00626//Naphthalene degradation;ko00620//Pyruvate metabolism;ko01220//Degradation of arom…	Metabolism	Global and overview maps;Amino acid metabolism;Carbohydrate metabolism;Xenobiotics biodegradation and metabolism;Lipid metabolism	0.227374	adhE	K7H94_RS08745	K04072//acetaldehyde dehydrogenase / alcohol dehydrogenase [EC:1.2.1.10 1.1.1.1]+ko01110//Biosynthesis of secondary metabolites+ko00010//Glycolysis / Gluconeogenesis+ko01120//Microbial metabolism in diverse environments+ko01100//Metabolic pathways+ko01220//Degradation of aromatic compounds+ko00650//Butanoate metabolism+ko00625//Chloroalkane and chloroalkene degradation+ko00626//Naphthalene degrad…	WP_058771261.1|0.0e+00|MULTISPECIES: bifunctional acetaldehyde-CoA/alcohol dehydrogenase [Pantoea]	GO:0015976//carbon utilization;GO:0008152//metabolic process;GO:0044281//small molecule metabolic process;GO:0071704//organic substance metabolic process;GO:0006066//alcohol metabolic process;GO:1901615//organic hydroxy compound metabolic process;GO:0003824//catalytic activity;GO:0004022//alcohol dehydrogenase (NAD+) activity;GO:0018455//alcohol dehydrogenase [NAD(P)+] activity;GO:0016614//oxidor…
K7H94_RS14495	ko00620//Pyruvate metabolism;ko00071//Fatty acid degradation;ko00010//Glycolysis / Gluconeogenesis;ko00330//Arginine and proline metabolism;ko00625//Chloroalkane and chloroalkene degradation;ko00770//Pantothenate and CoA biosynthesis;ko00053//Ascorbate and aldarate metabolism;ko01100//Metabolic pathways;ko00561//Glycerolipid metabolism;ko01120//Microbial metabolism in diverse environments;ko00280…	Metabolism	Metabolism of cofactors and vitamins;Metabolism of terpenoids and polyketides;Metabolism of other amino acids;Xenobiotics biodegradation and metabolism;Global and overview maps;Lipid metabolism;Carbohydrate metabolism;Amino acid metabolism	0.464935	K7H94_RS14495	K7H94_RS14495	K00128//aldehyde dehydrogenase (NAD+) [EC:1.2.1.3]+ko00410//beta-Alanine metabolism+ko00981//Insect hormone biosynthesis+ko00770//Pantothenate and CoA biosynthesis+ko00340//Histidine metabolism+ko01110//Biosynthesis of secondary metabolites+ko00010//Glycolysis / Gluconeogenesis+ko00903//Limonene and pinene degradation+ko01240//Biosynthesis of cofactors+ko00330//Arginine and proline metabolism+ko0…	WP_104189147.1|2.2e-263|MULTISPECIES: aldehyde dehydrogenase family protein [unclassified Pantoea]
K7H94_RS14600	ko00071//Fatty acid degradation;ko01212//Fatty acid metabolism;ko01100//Metabolic pathways	Metabolism	Global and overview maps;Lipid metabolism	1.92815	fadE	K7H94_RS14600	K06445//acyl-CoA dehydrogenase [EC:1.3.99.-]+ko01100//Metabolic pathways+ko01212//Fatty acid metabolism+ko00071//Fatty acid degradation	WP_159377485.1|0.0e+00|acyl-CoA dehydrogenase FadE [Pantoea dispersa]	GO:0009056//catabolic process;GO:0016054//organic acid catabolic process;GO:0019395//fatty acid oxidation;GO:0032787//monocarboxylic acid metabolic process;GO:0009987//cellular process;GO:0034440//lipid oxidation;GO:0009062//fatty acid catabolic process;GO:1901575//organic substance catabolic process;GO:0044248//cellular catabolic process;GO:0044237//cellular metabolic process;GO:0044255//cellula…
K7H94_RS17415	ko01200//Carbon metabolism;ko00071//Fatty acid degradation;ko00903//Limonene and pinene degradation;ko01100//Metabolic pathways;ko00410//beta-Alanine metabolism;ko00640//Propanoate metabolism;ko00650//Butanoate metabolism;ko00362//Benzoate degradation;ko00380//Tryptophan metabolism;ko00310//Lysine degradation;ko01120//Microbial metabolism in diverse environments;ko01212//Fatty acid metabolism;ko0…	Metabolism	Amino acid metabolism;Global and overview maps;Carbohydrate metabolism;Lipid metabolism;Metabolism of terpenoids and polyketides;Metabolism of other amino acids;Xenobiotics biodegradation and metabolism	1.70439	fadB	K7H94_RS17415	K01825//3-hydroxyacyl-CoA dehydrogenase / enoyl-CoA hydratase / 3-hydroxybutyryl-CoA epimerase / enoyl-CoA isomerase [EC:1.1.1.35 4.2.1.17 5.1.2.3 5.3.3.8]+ko00410//beta-Alanine metabolism+ko01110//Biosynthesis of secondary metabolites+ko01200//Carbon metabolism+ko00903//Limonene and pinene degradation+ko01120//Microbial metabolism in diverse environments+ko01100//Metabolic pathways+ko00640//Prop…	WP_211725858.1|0.0e+00|fatty acid oxidation complex subunit alpha FadB [Pantoea dispersa]	GO:0006635//fatty acid beta-oxidation;GO:1901575//organic substance catabolic process;GO:0043436//oxoacid metabolic process;GO:0006629//lipid metabolic process;GO:0019752//carboxylic acid metabolic process;GO:0030258//lipid modification;GO:0034440//lipid oxidation;GO:0044282//small molecule catabolic process;GO:0016042//lipid catabolic process;GO:0044238//primary metabolic process;GO:0046395//car…
K7H94_RS17420	ko00280//Valine, leucine and isoleucine degradation;ko00071//Fatty acid degradation;ko01120//Microbial metabolism in diverse environments;ko01100//Metabolic pathways;ko00592//alpha-Linolenic acid metabolism;ko00642//Ethylbenzene degradation;ko01110//Biosynthesis of secondary metabolites;ko00281//Geraniol degradation;ko00362//Benzoate degradation;ko01212//Fatty acid metabolism	Metabolism	Global and overview maps;Amino acid metabolism;Metabolism of terpenoids and polyketides;Xenobiotics biodegradation and metabolism;Lipid metabolism	1.35095	fadA	K7H94_RS17420	K00632//acetyl-CoA acyltransferase [EC:2.3.1.16]+ko01110//Biosynthesis of secondary metabolites+ko01120//Microbial metabolism in diverse environments+ko01100//Metabolic pathways+ko00642//Ethylbenzene degradation+ko00281//Geraniol degradation+ko00280//Valine, leucine and isoleucine degradation+ko00362//Benzoate degradation+ko00592//alpha-Linolenic acid metabolism+ko01212//Fatty acid metabolism+ko0…	ERH65751.1|3.7e-216|3-ketoacyl-CoA thiolase [Pantoea dispersa EGD-AAK13]	GO:0044238//primary metabolic process;GO:0043436//oxoacid metabolic process;GO:0009056//catabolic process;GO:0044281//small molecule metabolic process;GO:0032787//monocarboxylic acid metabolic process;GO:0030258//lipid modification;GO:0019395//fatty acid oxidation;GO:0044248//cellular catabolic process;GO:0034440//lipid oxidation;GO:0009987//cellular process;GO:0009062//fatty acid catabolic proce…
K7H94_RS19350	ko00626//Naphthalene degradation;ko00071//Fatty acid degradation;ko00350//Tyrosine metabolism;ko00625//Chloroalkane and chloroalkene degradation;ko00982//Drug metabolism - cytochrome P450;ko00980//Metabolism of xenobiotics by cytochrome P450;ko01110//Biosynthesis of secondary metabolites;ko00010//Glycolysis / Gluconeogenesis;ko01220//Degradation of aromatic compounds;ko00620//Pyruvate metabolism;…	Metabolism	Amino acid metabolism;Carbohydrate metabolism;Xenobiotics biodegradation and metabolism;Metabolism of cofactors and vitamins;Lipid metabolism;Global and overview maps	0.357177	K7H94_RS19350	K7H94_RS19350	K00001//alcohol dehydrogenase [EC:1.1.1.1]+ko00980//Metabolism of xenobiotics by cytochrome P450+ko00982//Drug metabolism - cytochrome P450+ko01110//Biosynthesis of secondary metabolites+ko00010//Glycolysis / Gluconeogenesis+ko01120//Microbial metabolism in diverse environments+ko01100//Metabolic pathways+ko00830//Retinol metabolism+ko01220//Degradation of aromatic compounds+ko00625//Chloroalkane…	WP_059012788.1|3.1e-201|zinc-binding dehydrogenase [Type-C symbiont of Plautia stali]
