# Supplementary material for: Enhancing Benzo[a]pyrene Degradation by Pantoea dispersa MSC14 through Biostimulation with Sodium Gluconate: Insights into Mechanisms and Molecular Regulation
Source: Microorganisms. 2024 Mar 15;12(3):592. doi: 10.3390/microorganisms12030592 (PMC10975679; doi:10.3390/microorganisms12030592)
Supplement: Supplementary file 1 [file microorganisms-12-00592-s001.zip › Table S6.xlsx]

## Sheet: Table S6
Gene ID	log2(SG/Control)	Other Gene ID	Kegg Orthology	Nr	GO
K7H94_RS12515	5.31691	hutH	K01745//histidine ammonia-lyase [EC:4.3.1.3]+ko00340//Histidine metabolism+ko01100//Metabolic pathways	WP_150058407.1|1.6e-283|MULTISPECIES: histidine ammonia-lyase [unclassified Pantoea]	GO:0006082//organic acid metabolic process;GO:0006807//nitrogen compound metabolic process;GO:0044238//primary metabolic process;GO:1901575//organic substance catabolic process;GO:0009064//glutamine family amino acid metabolic process;GO:0034641//cellular nitrogen compound metabolic process;GO:0019752//carboxylic acid metabolic process;GO:0006548//histidine catabolic process;GO:0019556//histidine…
K7H94_RS07910	5.14368	putA	K13821//RHH-type transcriptional regulator, proline utilization regulon repressor / proline dehydrogenase / delta 1-pyrroline-5-carboxylate dehydrogenase [EC:1.5.5.2 1.2.1.88]+ko01110//Biosynthesis of secondary metabolites+ko00330//Arginine and proline metabolism+ko01100//Metabolic pathways+ko00250//Alanine, aspartate and glutamate metabolism	BAN98174.1|0.0e+00|delta-1-pyrroline-5-carboxylate dehydrogenase [Plautia stali symbiont]	GO:0009064//glutamine family amino acid metabolic process;GO:0046395//carboxylic acid catabolic process;GO:0043648//dicarboxylic acid metabolic process;GO:0009063//cellular amino acid catabolic process;GO:0009084//glutamine family amino acid biosynthetic process;GO:0044238//primary metabolic process;GO:0006536//glutamate metabolic process;GO:0044281//small molecule metabolic process;GO:0008652//c…
K7H94_RS12495	4.12901	hutI	K01468//imidazolonepropionase [EC:3.5.2.7]+ko00340//Histidine metabolism+ko01100//Metabolic pathways	WP_215800254.1|5.2e-229|amidohydrolase family protein [Pantoea dispersa]	GO:0009056//catabolic process;GO:0043648//dicarboxylic acid metabolic process;GO:0009063//cellular amino acid catabolic process;GO:0006520//cellular amino acid metabolic process;GO:0044282//small molecule catabolic process;GO:0019557//histidine catabolic process to glutamate and formate;GO:0006807//nitrogen compound metabolic process;GO:0044238//primary metabolic process;GO:0006548//histidine cat…
K7H94_RS12520	4.07569	K7H94_RS12520	K01712//urocanate hydratase [EC:4.2.1.49]+ko00340//Histidine metabolism+ko01100//Metabolic pathways	WP_159378430.1|0.0e+00|urocanate hydratase [Pantoea dispersa]	GO:0016054//organic acid catabolic process;GO:0043648//dicarboxylic acid metabolic process;GO:0044281//small molecule metabolic process;GO:1901575//organic substance catabolic process;GO:0006547//histidine metabolic process;GO:0019557//histidine catabolic process to glutamate and formate;GO:0006520//cellular amino acid metabolic process;GO:0009064//glutamine family amino acid metabolic process;GO…
K7H94_RS12500	3.27079	K7H94_RS12500	K05603//formimidoylglutamate deiminase [EC:3.5.3.13]+ko00340//Histidine metabolism+ko01100//Metabolic pathways	WP_021508434.1|6.8e-262|formimidoylglutamate deiminase [Pantoea dispersa]	GO:0016810//hydrolase activity, acting on carbon-nitrogen (but not peptide) bonds;GO:0016787//hydrolase activity;GO:0003824//catalytic activity;
K7H94_RS12465	2.86106	K7H94_RS12465	K01745//histidine ammonia-lyase [EC:4.3.1.3]+ko00340//Histidine metabolism+ko01100//Metabolic pathways	WP_058780837.1|4.0e-276|histidine ammonia-lyase [Pantoea dispersa]	GO:0016840//carbon-nitrogen lyase activity;GO:0016841//ammonia-lyase activity;GO:0016829//lyase activity;GO:0004397//histidine ammonia-lyase activity;GO:0003824//catalytic activity;
K7H94_RS02090	2.58456	K7H94_RS02090	K05874//methyl-accepting chemotaxis protein I, serine sensor receptor+ko02030//Bacterial chemotaxis+ko02020//Two-component system	WP_141497051.1|4.4e-273|Tar ligand binding domain-containing protein [Pantoea dispersa]
K7H94_RS17500	2.55576	metE	K00549//5-methyltetrahydropteroyltriglutamate--homocysteine methyltransferase [EC:2.1.1.14]+ko01110//Biosynthesis of secondary metabolites+ko01100//Metabolic pathways+ko01230//Biosynthesis of amino acids+ko00450//Selenocompound metabolism+ko00270//Cysteine and methionine metabolism	WP_058758120.1|0.0e+00|5-methyltetrahydropteroyltriglutamate--homocysteine S-methyltransferase [Pantoea dispersa]	GO:0000097//sulfur amino acid biosynthetic process;GO:0044272//sulfur compound biosynthetic process;GO:0044281//small molecule metabolic process;GO:0009066//aspartate family amino acid metabolic process;GO:0044237//cellular metabolic process;GO:0008152//metabolic process;GO:0008652//cellular amino acid biosynthetic process;GO:0044283//small molecule biosynthetic process;GO:0000096//sulfur amino a…
K7H94_RS10640	2.44078	K7H94_RS10640	K03412//two-component system, chemotaxis family, protein-glutamate methylesterase/glutaminase [EC:3.1.1.61 3.5.1.44]+ko02030//Bacterial chemotaxis+ko02020//Two-component system	WP_021506273.1|1.1e-192|MULTISPECIES: chemotaxis response regulator protein-glutamate methylesterase [Pantoea]	GO:0043170//macromolecule metabolic process;GO:0050896//response to stimulus;GO:0042221//response to chemical;GO:1901564//organonitrogen compound metabolic process;GO:0006935//chemotaxis;GO:0008152//metabolic process;GO:0006464//cellular protein modification process;GO:0044260//cellular macromolecule metabolic process;GO:0009605//response to external stimulus;GO:0044267//cellular protein metaboli…
K7H94_RS08480	2.16795	K7H94_RS08480	K01752//L-serine dehydratase [EC:4.3.1.17]+ko01110//Biosynthesis of secondary metabolites+ko01200//Carbon metabolism+ko01100//Metabolic pathways+ko01230//Biosynthesis of amino acids+ko00260//Glycine, serine and threonine metabolism+ko00270//Cysteine and methionine metabolism	WP_128599401.1|5.6e-248|L-serine ammonia-lyase [Pantoea wallisii]	GO:1901576//organic substance biosynthetic process;GO:0044283//small molecule biosynthetic process;GO:0006006//glucose metabolic process;GO:0016051//carbohydrate biosynthetic process;GO:0019318//hexose metabolic process;GO:0046364//monosaccharide biosynthetic process;GO:0006094//gluconeogenesis;GO:0008152//metabolic process;GO:0044238//primary metabolic process;GO:0005975//carbohydrate metabolic …
K7H94_RS12510	2.09189	hutC	K05836//GntR family transcriptional regulator, histidine utilization repressor	WP_021508436.1|1.2e-138|MULTISPECIES: histidine utilization repressor [Pantoea]	GO:0019222//regulation of metabolic process;GO:0065007//biological regulation;GO:2001141//regulation of RNA biosynthetic process;GO:0051252//regulation of RNA metabolic process;GO:0009892//negative regulation of metabolic process;GO:0031327//negative regulation of cellular biosynthetic process;GO:0006547//histidine metabolic process;GO:0060255//regulation of macromolecule metabolic process;GO:005…
K7H94_RS12490	2.0375	hutG	K01458//N-formylglutamate deformylase [EC:3.5.1.68]+ko00340//Histidine metabolism+ko01100//Metabolic pathways+ko00630//Glyoxylate and dicarboxylate metabolism	WP_166709832.1|2.2e-148|N-formylglutamate deformylase [Pantoea sp. Ap-870]
K7H94_RS14655	1.84629	K7H94_RS14655	K02030//polar amino acid transport system substrate-binding protein	WP_031279673.1|5.0e-140|MULTISPECIES: transporter substrate-binding domain-containing protein [Pantoea]
K7H94_RS05995	1.71948	fadI	K00632//acetyl-CoA acyltransferase [EC:2.3.1.16]+ko01110//Biosynthesis of secondary metabolites+ko01120//Microbial metabolism in diverse environments+ko01100//Metabolic pathways+ko00642//Ethylbenzene degradation+ko00281//Geraniol degradation+ko00280//Valine, leucine and isoleucine degradation+ko00362//Benzoate degradation+ko00592//alpha-Linolenic acid metabolism+ko01212//Fatty acid metabolism+ko0…	WP_150361567.1|1.4e-240|acetyl-CoA C-acyltransferase FadI [Pantoea dispersa]	GO:0034440//lipid oxidation;GO:0044248//cellular catabolic process;GO:0008152//metabolic process;GO:0016054//organic acid catabolic process;GO:1901575//organic substance catabolic process;GO:0006635//fatty acid beta-oxidation;GO:0044255//cellular lipid metabolic process;GO:0044242//cellular lipid catabolic process;GO:0044238//primary metabolic process;GO:0006082//organic acid metabolic process;GO…
K7H94_RS17415	1.70439	fadB	K01825//3-hydroxyacyl-CoA dehydrogenase / enoyl-CoA hydratase / 3-hydroxybutyryl-CoA epimerase / enoyl-CoA isomerase [EC:1.1.1.35 4.2.1.17 5.1.2.3 5.3.3.8]+ko00410//beta-Alanine metabolism+ko01110//Biosynthesis of secondary metabolites+ko01200//Carbon metabolism+ko00903//Limonene and pinene degradation+ko01120//Microbial metabolism in diverse environments+ko01100//Metabolic pathways+ko00640//Prop…	WP_211725858.1|0.0e+00|fatty acid oxidation complex subunit alpha FadB [Pantoea dispersa]	GO:0006635//fatty acid beta-oxidation;GO:1901575//organic substance catabolic process;GO:0043436//oxoacid metabolic process;GO:0006629//lipid metabolic process;GO:0019752//carboxylic acid metabolic process;GO:0030258//lipid modification;GO:0034440//lipid oxidation;GO:0044282//small molecule catabolic process;GO:0016042//lipid catabolic process;GO:0044238//primary metabolic process;GO:0046395//car…
K7H94_RS18115	1.59994	K7H94_RS18115	K00639//glycine C-acetyltransferase [EC:2.3.1.29]+ko01100//Metabolic pathways+ko00260//Glycine, serine and threonine metabolism	WP_145890136.1|3.7e-211|glycine C-acetyltransferase [Pantoea dispersa]	GO:0019752//carboxylic acid metabolic process;GO:0009063//cellular amino acid catabolic process;GO:1901606//alpha-amino acid catabolic process;GO:0019518//L-threonine catabolic process to glycine;GO:0009058//biosynthetic process;GO:1901565//organonitrogen compound catabolic process;GO:0046395//carboxylic acid catabolic process;GO:0009069//serine family amino acid metabolic process;GO:0044248//cel…
K7H94_RS21800	1.44252	K7H94_RS21800	K05875//methyl-accepting chemotaxis protein II, aspartate sensor receptor+ko02030//Bacterial chemotaxis+ko02020//Two-component system	WP_141495814.1|0.0e+00|MULTISPECIES: HAMP domain-containing protein [Pantoea]
K7H94_RS11435	1.43702	solA	K02846//N-methyl-L-tryptophan oxidase [EC:1.5.3.-]	WP_059010458.1|4.6e-216|N-methyl-L-tryptophan oxidase [Type-C symbiont of Plautia stali]	GO:0016491//oxidoreductase activity;GO:0043167//ion binding;GO:0050660//flavin adenine dinucleotide binding;GO:0097159//organic cyclic compound binding;GO:0016645//oxidoreductase activity, acting on the CH-NH group of donors;GO:1901363//heterocyclic compound binding;GO:0036094//small molecule binding;GO:0003824//catalytic activity;GO:0000166//nucleotide binding;GO:0005488//binding;GO:0043168//ani…
K7H94_RS10615	1.41699	K7H94_RS10615	K00840//succinylornithine aminotransferase [EC:2.6.1.81]+ko00330//Arginine and proline metabolism+ko01100//Metabolic pathways	WP_150017404.1|2.3e-216|aspartate aminotransferase family protein [Pantoea sp. M_9]	GO:0016769//transferase activity, transferring nitrogenous groups;GO:0008483//transaminase activity;GO:0003824//catalytic activity;GO:0016740//transferase activity;
K7H94_RS10095	1.35806	K7H94_RS10095	K14155//cysteine-S-conjugate beta-lyase [EC:4.4.1.13]+ko01110//Biosynthesis of secondary metabolites+ko01100//Metabolic pathways+ko01230//Biosynthesis of amino acids+ko00450//Selenocompound metabolism+ko00270//Cysteine and methionine metabolism	WP_215800156.1|9.4e-228|pyridoxal phosphate-dependent aminotransferase [Pantoea dispersa]	GO:0009058//biosynthetic process;GO:0008152//metabolic process;GO:0043167//ion binding;GO:0036094//small molecule binding;GO:0005488//binding;GO:0019842//vitamin binding;GO:0003824//catalytic activity;GO:0070279//vitamin B6 binding;GO:0097159//organic cyclic compound binding;GO:0030170//pyridoxal phosphate binding;GO:1901363//heterocyclic compound binding;GO:0043168//anion binding;
K7H94_RS14690	1.35665	hpxA	K16841//allantoin racemase [EC:5.1.99.3]+ko00230//Purine metabolism+ko01120//Microbial metabolism in diverse environments+ko01100//Metabolic pathways	WP_150058542.1|1.3e-129|MULTISPECIES: allantoin racemase [unclassified Pantoea]	GO:0006807//nitrogen compound metabolic process;GO:0008152//metabolic process;GO:0003824//catalytic activity;GO:0016855//racemase and epimerase activity, acting on amino acids and derivatives;GO:0036361//racemase activity, acting on amino acids and derivatives;GO:0016853//isomerase activity;GO:0016854//racemase and epimerase activity;
K7H94_RS17420	1.35095	fadA	K00632//acetyl-CoA acyltransferase [EC:2.3.1.16]+ko01110//Biosynthesis of secondary metabolites+ko01120//Microbial metabolism in diverse environments+ko01100//Metabolic pathways+ko00642//Ethylbenzene degradation+ko00281//Geraniol degradation+ko00280//Valine, leucine and isoleucine degradation+ko00362//Benzoate degradation+ko00592//alpha-Linolenic acid metabolism+ko01212//Fatty acid metabolism+ko0…	ERH65751.1|3.7e-216|3-ketoacyl-CoA thiolase [Pantoea dispersa EGD-AAK13]	GO:0044238//primary metabolic process;GO:0043436//oxoacid metabolic process;GO:0009056//catabolic process;GO:0044281//small molecule metabolic process;GO:0032787//monocarboxylic acid metabolic process;GO:0030258//lipid modification;GO:0019395//fatty acid oxidation;GO:0044248//cellular catabolic process;GO:0034440//lipid oxidation;GO:0009987//cellular process;GO:0009062//fatty acid catabolic proce…
K7H94_RS06000	1.26899	fadJ	K01782//3-hydroxyacyl-CoA dehydrogenase / enoyl-CoA hydratase / 3-hydroxybutyryl-CoA epimerase [EC:1.1.1.35 4.2.1.17 5.1.2.3]+ko00410//beta-Alanine metabolism+ko01110//Biosynthesis of secondary metabolites+ko01200//Carbon metabolism+ko00903//Limonene and pinene degradation+ko01120//Microbial metabolism in diverse environments+ko01100//Metabolic pathways+ko00640//Propanoate metabolism+ko00930//Cap…	WP_128602335.1|0.0e+00|fatty acid oxidation complex subunit alpha FadJ [Pantoea wallisii]	GO:0016042//lipid catabolic process;GO:0032787//monocarboxylic acid metabolic process;GO:0044242//cellular lipid catabolic process;GO:0019752//carboxylic acid metabolic process;GO:0072329//monocarboxylic acid catabolic process;GO:0044255//cellular lipid metabolic process;GO:0044248//cellular catabolic process;GO:0009062//fatty acid catabolic process;GO:0009987//cellular process;GO:0030258//lipid …
K7H94_RS10605	1.25599	astD	K06447//succinylglutamic semialdehyde dehydrogenase [EC:1.2.1.71]+ko00330//Arginine and proline metabolism+ko01100//Metabolic pathways	WP_058785639.1|1.1e-278|succinylglutamate-semialdehyde dehydrogenase [Pantoea dispersa]	GO:0009064//glutamine family amino acid metabolic process;GO:1901605//alpha-amino acid metabolic process;GO:0008152//metabolic process;GO:0009056//catabolic process;GO:0009987//cellular process;GO:0044248//cellular catabolic process;GO:0044281//small molecule metabolic process;GO:0006536//glutamate metabolic process;GO:0009065//glutamine family amino acid catabolic process;GO:0044238//primary met…
K7H94_RS19130	1.20658	K7H94_RS19130	K05875//methyl-accepting chemotaxis protein II, aspartate sensor receptor+ko02030//Bacterial chemotaxis+ko02020//Two-component system	WP_152390863.1|0.0e+00|HAMP domain-containing protein [Pantoea dispersa]	GO:0007154//cell communication;GO:0009987//cellular process;GO:0050896//response to stimulus;GO:0065007//biological regulation;GO:0007165//signal transduction;GO:0023052//signaling;GO:0051716//cellular response to stimulus;GO:0050789//regulation of biological process;GO:0050794//regulation of cellular process;GO:0031224//intrinsic component of membrane;GO:0110165//cellular anatomical entity;GO:00…
K7H94_RS09775	1.19869	K7H94_RS09775	K03758//arginine:ornithine antiporter / lysine permease	WP_021506111.1|3.6e-258|MULTISPECIES: basic amino acid/polyamine antiporter [Pantoea]	GO:0015849//organic acid transport;GO:0051179//localization;GO:0051234//establishment of localization;GO:0071705//nitrogen compound transport;GO:0006865//amino acid transport;GO:0006810//transport;GO:0071702//organic substance transport;GO:0031224//intrinsic component of membrane;GO:0016021//integral component of membrane;GO:0016020//membrane;GO:0110165//cellular anatomical entity;GO:0005886//pla…
K7H94_RS08575	1.14402	K7H94_RS08575	K00285//D-amino-acid dehydrogenase [EC:1.4.5.1]+ko01100//Metabolic pathways+ko00470//D-Amino acid metabolism+ko00360//Phenylalanine metabolism	WP_059009711.1|1.7e-249|MULTISPECIES: D-amino acid dehydrogenase [Pantoea]	GO:1901575//organic substance catabolic process;GO:0071704//organic substance metabolic process;GO:1901564//organonitrogen compound metabolic process;GO:0044282//small molecule catabolic process;GO:1901606//alpha-amino acid catabolic process;GO:0006082//organic acid metabolic process;GO:0006520//cellular amino acid metabolic process;GO:0044248//cellular catabolic process;GO:0016054//organic acid …
K7H94_RS16415	1.12061	aspA	K01744//aspartate ammonia-lyase [EC:4.3.1.1]+ko01100//Metabolic pathways+ko00250//Alanine, aspartate and glutamate metabolism	QKJ88852.1|6.5e-263|Aspartate ammonia-lyase [Erwiniaceae bacterium PD-1]	GO:0009060//aerobic respiration;GO:0008152//metabolic process;GO:0006520//cellular amino acid metabolic process;GO:0006099//tricarboxylic acid cycle;GO:0044237//cellular metabolic process;GO:0006091//generation of precursor metabolites and energy;GO:0009066//aspartate family amino acid metabolic process;GO:0043436//oxoacid metabolic process;GO:0043648//dicarboxylic acid metabolic process;GO:00099…
K7H94_RS10610	1.11495	astA	K00673//arginine N-succinyltransferase [EC:2.3.1.109]+ko00330//Arginine and proline metabolism+ko01100//Metabolic pathways	WP_021506267.1|3.2e-195|MULTISPECIES: arginine N-succinyltransferase [Pantoea]	GO:1901564//organonitrogen compound metabolic process;GO:0006082//organic acid metabolic process;GO:0006536//glutamate metabolic process;GO:0006527//arginine catabolic process;GO:1901565//organonitrogen compound catabolic process;GO:0044238//primary metabolic process;GO:0016054//organic acid catabolic process;GO:0044282//small molecule catabolic process;GO:0009056//catabolic process;GO:0006525//a…
K7H94_RS03620	1.10889	K7H94_RS03620	K01581//ornithine decarboxylase [EC:4.1.1.17]+ko01110//Biosynthesis of secondary metabolites+ko00330//Arginine and proline metabolism+ko01100//Metabolic pathways+ko00480//Glutathione metabolism	WP_039327238.1|0.0e+00|MULTISPECIES: ornithine decarboxylase [Pantoea]	GO:1901564//organonitrogen compound metabolic process;GO:0071704//organic substance metabolic process;GO:0006082//organic acid metabolic process;GO:0006807//nitrogen compound metabolic process;GO:0008152//metabolic process;GO:0006520//cellular amino acid metabolic process;GO:0043436//oxoacid metabolic process;GO:0044238//primary metabolic process;GO:0019752//carboxylic acid metabolic process;GO:0…
K7H94_RS19635	1.10598	betB	K00130//betaine-aldehyde dehydrogenase [EC:1.2.1.8]+ko01100//Metabolic pathways+ko00260//Glycine, serine and threonine metabolism	WP_128602101.1|3.2e-265|betaine-aldehyde dehydrogenase [Pantoea wallisii]	GO:0006577//amino-acid betaine metabolic process;GO:0097164//ammonium ion metabolic process;GO:0042398//cellular modified amino acid biosynthetic process;GO:1901566//organonitrogen compound biosynthetic process;GO:0006807//nitrogen compound metabolic process;GO:0009987//cellular process;GO:0008152//metabolic process;GO:0009058//biosynthetic process;GO:0071704//organic substance metabolic process;…
K7H94_RS18110	1.03243	tdh	K00060//threonine 3-dehydrogenase [EC:1.1.1.103]+ko01100//Metabolic pathways+ko00260//Glycine, serine and threonine metabolism	WP_167142663.1|8.6e-193|L-threonine 3-dehydrogenase [Pantoea sp. Acro-805]	GO:0071704//organic substance metabolic process;GO:1901605//alpha-amino acid metabolic process;GO:0006544//glycine metabolic process;GO:0044248//cellular catabolic process;GO:0009066//aspartate family amino acid metabolic process;GO:0009069//serine family amino acid metabolic process;GO:0006567//threonine catabolic process;GO:0009063//cellular amino acid catabolic process;GO:0006807//nitrogen com…
K7H94_RS13900	1.02515	K7H94_RS13900	K01738//cysteine synthase [EC:2.5.1.47]+ko01110//Biosynthesis of secondary metabolites+ko01200//Carbon metabolism+ko01120//Microbial metabolism in diverse environments+ko01100//Metabolic pathways+ko01230//Biosynthesis of amino acids+ko00920//Sulfur metabolism+ko00270//Cysteine and methionine metabolism	WP_152391288.1|2.4e-198|PLP-dependent cysteine synthase family protein [Pantoea dispersa]	GO:0004124//cysteine synthase activity;GO:0016740//transferase activity;GO:0003824//catalytic activity;GO:0016765//transferase activity, transferring alkyl or aryl (other than methyl) groups;
