# Supplementary material for: Enhancing Benzo[a]pyrene Degradation by Pantoea dispersa MSC14 through Biostimulation with Sodium Gluconate: Insights into Mechanisms and Molecular Regulation
Source: Microorganisms. 2024 Mar 15;12(3):592. doi: 10.3390/microorganisms12030592 (PMC10975679; doi:10.3390/microorganisms12030592)
Supplement: Supplementary file 1 [file microorganisms-12-00592-s001.zip › Table S7.xlsx]

## Sheet: Table S7
Gene ID	Pathway Name	log2(SG/Control)	Other Gene ID	log2(SG/Control)
K7H94_RS13035	ko01110//Biosynthesis of secondary metabolites;ko00720//Carbon fixation pathways in prokaryotes;ko01120//Microbial metabolism in diverse environments;ko00650//Butanoate metabolism;ko00020//Citrate cycle (TCA cycle);ko00190//Oxidative phosphorylation;ko01100//Metabolic pathways;ko01200//Carbon metabolism	3.12175	sdhA	1.12175
K7H94_RS13040	ko00020//Citrate cycle (TCA cycle);ko01100//Metabolic pathways;ko00650//Butanoate metabolism;ko01200//Carbon metabolism;ko00720//Carbon fixation pathways in prokaryotes;ko00190//Oxidative phosphorylation;ko01120//Microbial metabolism in diverse environments;ko01110//Biosynthesis of secondary metabolites	1.43254	sdhD	0.432539
K7H94_RS13045	ko01100//Metabolic pathways;ko01120//Microbial metabolism in diverse environments;ko00190//Oxidative phosphorylation;ko00720//Carbon fixation pathways in prokaryotes;ko00650//Butanoate metabolism;ko01200//Carbon metabolism;ko01110//Biosynthesis of secondary metabolites;ko00020//Citrate cycle (TCA cycle)	2.42526	sdhC	1.42526
K7H94_RS22240	ko00190//Oxidative phosphorylation	1.38325	ppaC	1.38325
K7H94_RS05215	ko03018//RNA degradation;ko00190//Oxidative phosphorylation	0.247213	ppk1	0.247213
K7H94_RS13005	ko00190//Oxidative phosphorylation;ko02020//Two-component system	2.79195	cydA	0.791955
K7H94_RS15560	ko02020//Two-component system;ko00190//Oxidative phosphorylation	3.21652	K7H94_RS15560	0.216522
K7H94_RS15555	ko00190//Oxidative phosphorylation;ko02020//Two-component system	2.78843	cydB	0.788426
