# Supplementary material for: Enhancing Benzo[a]pyrene Degradation by Pantoea dispersa MSC14 through Biostimulation with Sodium Gluconate: Insights into Mechanisms and Molecular Regulation
Source: Microorganisms. 2024 Mar 15;12(3):592. doi: 10.3390/microorganisms12030592 (PMC10975679; doi:10.3390/microorganisms12030592)
Supplement: Supplementary file 1 [file microorganisms-12-00592-s001.zip › Table S8.xlsx]

## Sheet: Table S8
Gene ID	Pathway Name	log2(SG/Control)	Other Gene ID
K7H94_RS18285	ko03410//Base excision repair;ko03430//Mismatch repair;ko03420//Nucleotide excision repair;ko03030//DNA replication	1.54192	ligB
K7H94_RS14040	ko03430//Mismatch repair	1.28839	xseB
K7H94_RS03175	ko03440//Homologous recombination;ko03030//DNA replication;ko03430//Mismatch repair	0.768147	K7H94_RS03175
K7H94_RS11235	ko03030//DNA replication;ko03440//Homologous recombination;ko03430//Mismatch repair	0.566923	holB
K7H94_RS08300	ko03430//Mismatch repair	0.460321	exoX
K7H94_RS13285	ko03440//Homologous recombination;ko03030//DNA replication;ko03430//Mismatch repair	0.406758	holA
K7H94_RS16800	ko03440//Homologous recombination;ko03430//Mismatch repair;ko03030//DNA replication	0.277146	ssb1
K7H94_RS04400	ko03430//Mismatch repair	0.244341	mutS
K7H94_RS01925	ko03430//Mismatch repair	0.181272	mutL
