# Supplementary material for: Enhancing Benzo[a]pyrene Degradation by Pantoea dispersa MSC14 through Biostimulation with Sodium Gluconate: Insights into Mechanisms and Molecular Regulation
Source: Microorganisms. 2024 Mar 15;12(3):592. doi: 10.3390/microorganisms12030592 (PMC10975679; doi:10.3390/microorganisms12030592)
Supplement: Supplementary file 1 [file microorganisms-12-00592-s001.zip › Table S9.xlsx]

## Sheet: Table S9
Gene ID	Pathway Name	Level 1	Level 2	log2(SG/Control)	Other Gene ID
K7H94_RS21755	ko02024//Quorum sensing	Cellular Processes	Cellular community - prokaryotes	5.31474	K7H94_RS21755
K7H94_RS21750	ko02024//Quorum sensing	Cellular Processes	Cellular community - prokaryotes	3.61751	K7H94_RS21750
K7H94_RS21745	ko02024//Quorum sensing	Cellular Processes	Cellular community - prokaryotes	3.10103	K7H94_RS21745
K7H94_RS21740	ko02024//Quorum sensing	Cellular Processes	Cellular community - prokaryotes	2.84372	K7H94_RS21740
K7H94_RS16565	ko02024//Quorum sensing;ko02020//Two-component system	Environmental Information Processing;Cellular Processes	Cellular community - prokaryotes;Signal transduction	1.94985	K7H94_RS16565
K7H94_RS03655	ko02024//Quorum sensing	Cellular Processes	Cellular community - prokaryotes	1.61707	K7H94_RS03655
K7H94_RS05290	ko02024//Quorum sensing	Cellular Processes	Cellular community - prokaryotes	1.58546	K7H94_RS05290
K7H94_RS20800	ko02024//Quorum sensing	Cellular Processes	Cellular community - prokaryotes	1.48302	K7H94_RS20800
K7H94_RS05285	ko02024//Quorum sensing	Cellular Processes	Cellular community - prokaryotes	1.37381	K7H94_RS05285
K7H94_RS18485	ko02020//Two-component system;ko02024//Quorum sensing	Cellular Processes;Environmental Information Processing	Signal transduction;Cellular community - prokaryotes	1.34866	K7H94_RS18485
K7H94_RS21480	ko02024//Quorum sensing	Cellular Processes	Cellular community - prokaryotes	1.00099	K7H94_RS21480
K7H94_RS08520	ko03320//PPAR signaling pathway;ko01212//Fatty acid metabolism;ko04714//Thermogenesis;ko04146//Peroxisome;ko04216//Ferroptosis;ko00071//Fatty acid degradation;ko00061//Fatty acid biosynthesis;ko04920//Adipocytokine signaling pathway;ko02024//Quorum sensing;ko01100//Metabolic pathways	Organismal Systems;Metabolism;Cellular Processes	Transport and catabolism;Cellular community - prokaryotes;Cell growth and death;Lipid metabolism;Endocrine system;Environmental adaptation;Global and overview maps	0.914317	fadD
K7H94_RS03755	ko02024//Quorum sensing	Cellular Processes	Cellular community - prokaryotes	0.908004	K7H94_RS03755
K7H94_RS08755	ko02024//Quorum sensing;ko02010//ABC transporters	Environmental Information Processing;Cellular Processes	Cellular community - prokaryotes;Membrane transport	0.888443	K7H94_RS08755
K7H94_RS02585	ko02024//Quorum sensing	Cellular Processes	Cellular community - prokaryotes	0.856052	K7H94_RS02585
K7H94_RS20785	ko02024//Quorum sensing	Cellular Processes	Cellular community - prokaryotes	0.741577	K7H94_RS20785
K7H94_RS05300	ko02024//Quorum sensing	Cellular Processes	Cellular community - prokaryotes	0.731439	K7H94_RS05300
K7H94_RS11685	ko02024//Quorum sensing;ko02020//Two-component system;ko02025//Biofilm formation - Pseudomonas aeruginosa;ko01100//Metabolic pathways;ko00270//Cysteine and methionine metabolism	Cellular Processes;Environmental Information Processing;Metabolism	Signal transduction;Amino acid metabolism;Cellular community - prokaryotes;Global and overview maps	0.71769	K7H94_RS11685
K7H94_RS05295	ko02024//Quorum sensing	Cellular Processes	Cellular community - prokaryotes	0.650478	K7H94_RS05295
K7H94_RS04530	ko01230//Biosynthesis of amino acids;ko01110//Biosynthesis of secondary metabolites;ko00400//Phenylalanine, tyrosine and tryptophan biosynthesis;ko02024//Quorum sensing;ko01100//Metabolic pathways	Metabolism;Cellular Processes	Cellular community - prokaryotes;Global and overview maps;Amino acid metabolism	0.549032	K7H94_RS04530
K7H94_RS10690	ko02020//Two-component system;ko02026//Biofilm formation - Escherichia coli;ko02040//Flagellar assembly;ko02024//Quorum sensing	Environmental Information Processing;Cellular Processes	Cell motility;Cellular community - prokaryotes;Signal transduction	0.501358	flhD
K7H94_RS17050	ko03060//Protein export;ko03070//Bacterial secretion system;ko02024//Quorum sensing	Cellular Processes;Environmental Information Processing;Genetic Information Processing	Folding, sorting and degradation;Cellular community - prokaryotes;Membrane transport	0.491875	ftsY
K7H94_RS16940	ko02024//Quorum sensing	Cellular Processes	Cellular community - prokaryotes	0.488181	K7H94_RS16940
K7H94_RS09875	ko02010//ABC transporters;ko02024//Quorum sensing	Cellular Processes;Environmental Information Processing	Cellular community - prokaryotes;Membrane transport	0.487958	K7H94_RS09875
K7H94_RS16920	ko02024//Quorum sensing	Cellular Processes	Cellular community - prokaryotes	0.429263	K7H94_RS16920
K7H94_RS11690	ko02020//Two-component system;ko02026//Biofilm formation - Escherichia coli;ko02024//Quorum sensing	Cellular Processes;Environmental Information Processing	Cellular community - prokaryotes;Signal transduction	0.299496	sdiA
K7H94_RS04960	ko02020//Two-component system;ko02024//Quorum sensing	Cellular Processes;Environmental Information Processing	Signal transduction;Cellular community - prokaryotes	0.296397	K7H94_RS04960
K7H94_RS04500	ko03060//Protein export;ko02024//Quorum sensing;ko03070//Bacterial secretion system	Cellular Processes;Genetic Information Processing;Environmental Information Processing	Folding, sorting and degradation;Cellular community - prokaryotes;Membrane transport	0.285088	ffh
